# Supplementary material for: MS4A6A/Ms4a6d deficiency disrupts neuroprotective microglia functions and promotes inflammation in Alzheimer’s disease model
Source: Mol Neurodegener. 2025 Aug 28;20:94. doi: 10.1186/s13024-025-00887-0 (PMC12395693; doi:10.1186/s13024-025-00887-0)
Supplement: Supplementary file 2 — Supplementary Material 2. [file 13024_2025_887_MOESM2_ESM.xlsx]

## Sheet: Supplementary Information 2
MS4A6A overexpression RNA-seq data results
symbol	baseMean	logFC	lfcSE	stat	PValue	FDR	change	gene_name
ENSG00000110077	3960.22	11.1356	1.76413	6.31222	2.75e-10	4.51e-07	Up	MS4A6A
ENSG00000139269	422.931	3.96772	1.14581	3.46282	0.000534536	0.0122763	Up	INHBE
ENSG00000162733	356.205	3.36533	0.987502	3.40792	0.000654601	0.0139093	Up	DDR2
ENSG00000236404	90.8083	3.21167	1.2359	2.59865	0.00935909	0.0744306	Ns	VLDLR-AS1
ENSG00000183092	32.0259	2.79489	0.534982	5.22427	1.75e-07	NA	NA	BEGAIN
ENSG00000070669	245.98	2.7885	0.9072	3.07374	0.00211394	0.0293564	Up	ASNS
ENSG00000128965	1239.92	2.58794	0.840685	3.07837	0.00208136	0.0290885	Up	CHAC1
ENSG00000197106	28.5097	2.539	0.57406	4.42288	9.74e-06	NA	NA	SLC6A17
ENSG00000196358	44.4681	2.5319	0.452446	5.59602	2.19e-08	1.26e-05	Up	NTNG2
ENSG00000116544	28.4263	2.41487	0.640918	3.76783	0.000164675	NA	NA	DLGAP3
ENSG00000225968	26.7841	2.31081	0.727725	3.17539	0.00149636	NA	NA	ELFN1
ENSG00000274286	26.3219	2.29428	0.675102	3.39842	0.000677772	NA	NA	ADRA2B
ENSG00000151012	1038.07	2.29073	1.03985	2.20295	0.0275984	0.143814	Ns	SLC7A11
ENSG00000162552	40.2379	2.23751	0.485526	4.60844	4.06e-06	0.000534902	Up	WNT4
ENSG00000135069	12174.3	2.20292	0.863041	2.55251	0.0106951	0.0806033	Ns	PSAT1
ENSG00000167995	86.9979	2.18265	1.0538	2.07122	0.0383384	0.175026	Ns	BEST1
ENSG00000196517	288.113	2.16812	0.891702	2.43144	0.0150388	0.0991882	Ns	SLC6A9
ENSG00000187243	72.0893	2.14074	1.09318	1.95827	0.0501982	0.206496	Ns	MAGED4B
ENSG00000169783	30.9644	2.12435	0.592874	3.58314	0.000339482	NA	NA	LINGO1
ENSG00000225177	152.628	2.1183	0.469049	4.51615	6.3e-06	0.000662613	Up	NA
ENSG00000166126	88.8161	2.03187	0.444002	4.57626	4.73e-06	0.000578248	Up	AMN
ENSG00000167971	121.804	2.01103	0.347802	5.7821	7.38e-09	5.38e-06	Up	CASKIN1
ENSG00000136842	26.5329	2.00067	0.636879	3.14136	0.00168164	NA	NA	TMOD1
ENSG00000166448	37.5929	1.99885	0.494862	4.0392	5.36e-05	0.0027507	Up	TMEM130
ENSG00000150051	122.429	1.99214	0.495017	4.02438	5.71e-05	0.0028543	Up	MKX
ENSG00000180834	31.0214	1.98342	0.491	4.03955	5.36e-05	NA	NA	MAP6D1
ENSG00000107731	43.7011	1.94148	0.614448	3.15972	0.00157923	0.0246175	Up	UNC5B
ENSG00000126500	39.2014	1.88837	0.56821	3.32337	0.000889383	0.0171347	Up	FLRT1
ENSG00000163751	72.6887	1.87372	0.624209	3.00176	0.00268426	0.033903	Up	CPA3
ENSG00000140044	819.076	1.86116	0.325054	5.72567	1.03e-08	6.63e-06	Up	JDP2
ENSG00000136010	2787.36	1.85244	0.793647	2.33409	0.0195912	0.116325	Ns	ALDH1L2
ENSG00000268894	128.233	1.84152	0.382897	4.80944	1.51e-06	0.000271516	Up	PLCE1-AS1
ENSG00000103056	140.159	1.81442	0.428047	4.23883	2.25e-05	0.0015464	Up	SMPD3
ENSG00000182759	49.4029	1.79312	0.401437	4.46676	7.94e-06	0.000790015	Up	MAFA
ENSG00000130600	432.198	1.76919	0.283529	6.23987	4.38e-10	5.99e-07	Up	H19
ENSG00000273230	21.9735	1.76009	0.60619	2.90352	0.00368992	NA	NA	NA
ENSG00000244219	44.1699	1.75407	0.481952	3.63951	0.000273161	0.00824991	Up	TMEM225B
ENSG00000166278	35.0903	1.75226	0.461871	3.79383	0.000148342	0.00571587	Up	C2
ENSG00000241697	58.4149	1.73386	0.428986	4.04177	5.3e-05	0.00274901	Up	TMEFF1
ENSG00000275591	34.6595	1.7317	0.500584	3.45937	0.000541446	0.0123719	Up	XKR5
ENSG00000182870	32.716	1.71342	0.757467	2.26204	0.0236952	NA	NA	GALNT9
ENSG00000146090	44.2732	1.69853	0.589564	2.88099	0.00396426	0.0436428	Up	RASGEF1C
ENSG00000163884	131.445	1.67416	0.377617	4.43348	9.27e-06	0.000845585	Up	KLF15
ENSG00000227473	35.5859	1.66574	0.524598	3.17528	0.00149693	0.0237404	Up	TSSK5P
ENSG00000112599	35.872	1.65499	0.556404	2.97444	0.00293525	0.0358088	Up	GUCA1B
ENSG00000117643	66.7897	1.63753	0.410595	3.98819	6.66e-05	0.00318162	Up	MAN1C1
ENSG00000188883	73.3283	1.63701	0.43595	3.75504	0.000173316	0.00634314	Up	KLRG2
ENSG00000145506	35.7389	1.63432	0.480966	3.398	0.000678795	0.0142847	Up	NKD2
ENSG00000033122	82.1697	1.63241	0.448903	3.63644	0.000276437	0.0082878	Up	LRRC7
ENSG00000259495	58.1457	1.61276	0.445649	3.6189	0.000295864	0.00861073	Up	NA
ENSG00000187017	73.3672	1.60875	0.387212	4.15469	3.26e-05	0.00202525	Up	ESPN
ENSG00000144837	37.7963	1.59861	0.487327	3.28037	0.00103672	0.0188765	Up	PLA1A
ENSG00000111981	72.5445	1.59259	0.512234	3.10911	0.0018765	0.0271594	Up	ULBP1
ENSG00000038295	90.3589	1.58865	0.44834	3.54341	0.000394992	0.0100755	Up	TLL1
ENSG00000197191	53.5722	1.57025	0.417549	3.76063	0.000169485	0.00624469	Up	CYSRT1
ENSG00000184160	58.0637	1.56833	0.514077	3.05077	0.00228257	0.0307614	Up	ADRA2C
ENSG00000169174	218.989	1.55901	0.840188	1.85554	0.0635185	0.237392	Ns	PCSK9
ENSG00000159753	75.7154	1.55819	0.400961	3.88615	0.000101846	0.00441415	Up	CARMIL2
ENSG00000198515	48.2319	1.55578	0.52112	2.98545	0.00283159	0.0350012	Up	CNGA1
ENSG00000204758	25.1796	1.5549	0.52736	2.94847	0.00319354	NA	NA	NA
ENSG00000116983	67.1779	1.54829	0.498042	3.10875	0.00187879	0.0271594	Up	HPCAL4
ENSG00000140284	61.4411	1.53916	0.432822	3.5561	0.000376404	0.00983053	Up	SLC27A2
ENSG00000186564	46.9471	1.53841	0.455702	3.3759	0.000735738	0.0151338	Up	FOXD2
ENSG00000163794	44.773	1.53317	0.451436	3.3962	0.000683274	0.0143239	Up	UCN
ENSG00000163053	163.953	1.52988	0.361947	4.2268	2.37e-05	0.0015793	Up	SLC16A14
ENSG00000145911	104.926	1.52683	0.336849	4.5327	5.82e-06	0.000637266	Up	N4BP3
ENSG00000183682	27.8946	1.51986	0.501883	3.02832	0.00245918	NA	NA	BMP8A
ENSG00000116990	215.981	1.51643	0.30148	5.02996	4.91e-07	0.000126327	Up	MYCL
ENSG00000171132	2792.07	1.51408	0.49701	3.04639	0.00231609	0.0309969	Up	PRKCE
ENSG00000170624	34.7001	1.51231	0.617739	2.44814	0.0143595	0.0967586	Ns	SGCD
ENSG00000165879	102.112	1.5042	0.30537	4.92582	8.4e-07	0.00018025	Up	FRAT1
ENSG00000152669	153.231	1.48487	0.319696	4.64462	3.41e-06	0.00049636	Up	CCNO
ENSG00000268350	35.5267	1.47788	0.504248	2.93085	0.00338032	0.0389299	Up	FAM156A
ENSG00000085741	41.793	1.46151	0.555706	2.63	0.00853841	0.0700967	Ns	WNT11
ENSG00000109846	495.399	1.45947	0.261622	5.57855	2.43e-08	1.33e-05	Up	CRYAB
ENSG00000234233	39.8185	1.45933	0.491581	2.96865	0.00299112	0.0361742	Up	KCNH1-IT1
ENSG00000198719	71.7364	1.4552	0.532109	2.73478	0.00624225	0.0584068	Ns	DLL1
ENSG00000103257	6507.17	1.44815	0.601204	2.40875	0.0160074	0.102798	Ns	SLC7A5
ENSG00000132781	26.3982	1.44056	0.541462	2.6605	0.00780255	NA	NA	MUTYH
ENSG00000020633	83.6924	1.43965	0.333499	4.31682	1.58e-05	0.0012076	Up	RUNX3
ENSG00000151224	22.7975	1.43784	0.613124	2.3451	0.0190222	NA	NA	MAT1A
ENSG00000183578	35.3436	1.43226	0.4575	3.13063	0.00174429	0.0261835	Up	TNFAIP8L3
ENSG00000111913	111.808	1.43207	0.295721	4.84264	1.28e-06	0.000244544	Up	RIPOR2
ENSG00000092295	46.684	1.42947	0.462368	3.09164	0.00199056	0.0281614	Up	TGM1
ENSG00000172575	334.337	1.42771	0.261609	5.45743	4.83e-08	2.11e-05	Up	RASGRP1
ENSG00000253683	60.6289	1.42578	0.554012	2.57355	0.0100661	0.0778856	Ns	NA
ENSG00000100889	3276.59	1.42467	0.576554	2.47101	0.0134731	0.0930194	Ns	PCK2
ENSG00000139597	94.2609	1.42118	0.332972	4.26818	1.97e-05	0.00138241	Up	N4BP2L1
ENSG00000145362	102.866	1.41337	0.433742	3.25856	0.00111981	0.0198286	Up	ANK2
ENSG00000244300	37.8581	1.40734	0.487793	2.88512	0.00391271	0.043293	Up	GATA2-AS1
ENSG00000106479	123.203	1.40566	0.329625	4.26443	2e-05	0.00139689	Up	ZNF862
ENSG00000174473	94.0258	1.40479	0.375167	3.74444	0.000180799	0.00657303	Up	GALNTL6
ENSG00000180720	122.425	1.40435	0.350583	4.00575	6.18e-05	0.00300667	Up	CHRM4
ENSG00000134548	754.761	1.40363	0.582204	2.41088	0.015914	0.102385	Ns	SPX
ENSG00000118292	30.2393	1.40255	0.652164	2.15062	0.0315065	NA	NA	C1orf54
ENSG00000071246	159.108	1.40062	0.347339	4.03243	5.52e-05	0.00279667	Up	VASH1
ENSG00000170801	174.777	1.39972	0.264505	5.29186	1.21e-07	4.57e-05	Up	HTRA3
ENSG00000168209	2259.62	1.39348	0.287257	4.851	1.23e-06	0.000240043	Up	DDIT4
ENSG00000133256	47.6806	1.38611	0.434242	3.19202	0.00141284	0.0228709	Up	PDE6B
ENSG00000178752	1187.21	1.38382	0.258557	5.35208	8.69e-08	3.4e-05	Up	ERFE
ENSG00000049089	32.3134	1.37791	0.576581	2.3898	0.0168577	NA	NA	COL9A2
ENSG00000092969	3240.4	1.37587	0.264529	5.20119	1.98e-07	6.82e-05	Up	TGFB2
ENSG00000198788	31.1016	1.37423	0.513394	2.67676	0.00743372	NA	NA	MUC2
ENSG00000150556	62.6591	1.37085	0.556998	2.46113	0.01385	0.0944076	Ns	LYPD6B
ENSG00000164107	61.7419	1.37036	0.416226	3.29236	0.00099351	0.0185036	Up	HAND2
ENSG00000272068	38.2019	1.36713	0.496503	2.75352	0.00589584	0.0562986	Ns	BCAN-AS1
ENSG00000135097	136.358	1.36706	0.302559	4.51831	6.23e-06	0.000662253	Up	MSI1
ENSG00000275964	25.8001	1.36581	0.54394	2.51095	0.0120407	NA	NA	NA
ENSG00000013293	30.9869	1.36457	0.544889	2.50431	0.0122689	NA	NA	SLC7A14
ENSG00000168453	27.9396	1.36213	0.57666	2.3621	0.0181717	NA	NA	HR
ENSG00000261150	49.0472	1.36185	0.506672	2.68784	0.00719151	0.0631594	Ns	EPPK1
ENSG00000224389	48.9204	1.35969	0.451895	3.00886	0.00262229	0.033406	Up	C4B
ENSG00000146151	29.0306	1.35455	0.612078	2.21303	0.0268955	NA	NA	HMGCLL1
ENSG00000235706	42.5201	1.35426	0.492803	2.74807	0.00599471	0.0571106	Ns	DICER1-AS1
ENSG00000233593	55.7832	1.35226	0.415246	3.25652	0.00112786	0.0199067	Up	LINC02609
ENSG00000152154	53.7816	1.35169	0.448928	3.01094	0.00260443	0.0332171	Up	TMEM178A
ENSG00000143473	84.6302	1.35099	0.492432	2.7435	0.00607878	0.0575932	Ns	KCNH1
ENSG00000144485	530.4	1.35074	0.260602	5.18315	2.18e-07	7.02e-05	Up	HES6
ENSG00000185112	58.7402	1.34989	0.417339	3.23452	0.00121845	0.0209647	Up	FAM43A
ENSG00000166823	233.747	1.34236	0.312476	4.29587	1.74e-05	0.00126103	Up	MESP1
ENSG00000165084	35.622	1.33814	0.490607	2.72752	0.00638128	0.0592787	Ns	C8orf34
ENSG00000165312	191.352	1.3369	0.32458	4.11886	3.81e-05	0.00222808	Up	OTUD1
ENSG00000130707	2367.04	1.3346	0.518616	2.57338	0.0100711	0.0778856	Ns	ASS1
ENSG00000065911	13728.2	1.33404	0.511521	2.60799	0.0091076	0.0730678	Ns	MTHFD2
ENSG00000249456	35.3667	1.33028	0.465649	2.85683	0.00427898	0.0456828	Up	NA
ENSG00000066735	115.509	1.32216	0.326318	4.05175	5.08e-05	0.00265554	Up	KIF26A
ENSG00000231527	54.5445	1.31745	0.433242	3.0409	0.0023587	0.0311355	Up	FAM27C
ENSG00000169851	56.4552	1.31714	0.366419	3.59461	0.000324875	0.00904606	Up	PCDH7
ENSG00000242759	33.6334	1.314	0.54982	2.38988	0.016854	0.10574	Ns	LINC00882
ENSG00000179862	407.544	1.31221	0.260107	5.04488	4.54e-07	0.000121125	Up	CITED4
ENSG00000130829	200.28	1.31158	0.23777	5.51618	3.46e-08	1.65e-05	Up	DUSP9
ENSG00000160781	27.471	1.30927	0.535556	2.44469	0.0144976	NA	NA	PAQR6
ENSG00000269893	1072.01	1.30896	0.262573	4.98514	6.19e-07	0.000141341	Up	SNHG8
ENSG00000236609	570.15	1.30703	0.310336	4.21167	2.53e-05	0.00165118	Up	ZNF853
ENSG00000205755	53.828	1.30474	0.435591	2.99532	0.00274153	0.0344835	Up	CRLF2
ENSG00000232653	73.2558	1.30439	0.428298	3.04553	0.00232271	0.0309969	Up	GOLGA8N
ENSG00000229431	33.1672	1.30327	0.451477	2.88668	0.00389332	0.0431658	Up	MED8-AS1
ENSG00000136732	234.096	1.30307	0.285858	4.55844	5.15e-06	0.000599957	Up	GYPC
ENSG00000143869	199.562	1.30303	0.284963	4.57264	4.82e-06	0.000578248	Up	GDF7
ENSG00000187486	41.5875	1.29623	0.626781	2.06807	0.0386335	0.175567	Ns	KCNJ11
ENSG00000168477	288.861	1.2934	0.31801	4.06717	4.76e-05	0.00257711	Up	TNXB
ENSG00000165238	80.8055	1.29216	0.420585	3.07229	0.0021242	0.0294615	Up	WNK2
ENSG00000156453	96.8533	1.27479	0.293296	4.34643	1.38e-05	0.00109724	Up	PCDH1
ENSG00000187479	34.9416	1.27068	0.49759	2.55367	0.0106594	0.0804453	Ns	C11orf96
ENSG00000163393	43.9602	1.26693	0.423457	2.99186	0.00277279	0.0346773	Up	SLC22A15
ENSG00000074935	1070.64	1.26289	0.542099	2.32963	0.0198257	0.117398	Ns	TUBE1
ENSG00000259863	67.2915	1.26263	0.38412	3.28707	0.00101235	0.0186815	Up	SH3RF3-AS1
ENSG00000170011	47.2319	1.2622	0.513591	2.45761	0.0139866	0.0949234	Ns	MYRIP
ENSG00000115468	261.755	1.26031	0.252052	5.00022	5.73e-07	0.000139255	Up	EFHD1
ENSG00000183458	472.139	1.25815	0.287338	4.37865	1.19e-05	0.000994235	Up	PKD1P3
ENSG00000166123	3074.81	1.24276	0.279024	4.45394	8.43e-06	0.000816457	Up	GPT2
ENSG00000047644	277.635	1.24196	0.37909	3.27616	0.00105227	0.0190962	Up	WWC3
ENSG00000187714	29.969	1.23865	0.518161	2.39047	0.0168268	NA	NA	SLC18A3
ENSG00000115902	2549.68	1.23551	0.468848	2.6352	0.00840874	0.069589	Ns	SLC1A4
ENSG00000162148	33.6709	1.23437	0.530268	2.32783	0.0199211	0.117465	Ns	PPP1R32
ENSG00000186212	33.3767	1.23416	0.570993	2.16142	0.0306627	0.153059	Ns	SOWAHB
ENSG00000205959	31.6435	1.23371	0.674265	1.82972	0.067292	NA	NA	NA
ENSG00000286913	28.3799	1.23122	0.514789	2.3917	0.0167705	NA	NA	NA
ENSG00000100593	48.8765	1.22829	0.573404	2.1421	0.0321858	0.156956	Ns	ISM2
ENSG00000020181	1074.51	1.22383	0.235358	5.19985	1.99e-07	6.82e-05	Up	ADGRA2
ENSG00000133315	1273.81	1.21911	0.282466	4.31596	1.59e-05	0.0012076	Up	MACROD1
ENSG00000170835	46.426	1.2172	0.512158	2.37661	0.0174727	0.107964	Ns	CEL
ENSG00000113504	339.235	1.21698	0.255956	4.75465	1.99e-06	0.000339899	Up	SLC12A7
ENSG00000025423	122.171	1.21449	0.385665	3.14908	0.00163783	0.0249579	Up	HSD17B6
ENSG00000136826	1204.69	1.21351	0.178713	6.7903	1.12e-11	4.08e-08	Up	KLF4
ENSG00000276168	126.273	1.21275	0.853743	1.42051	0.155459	0.390718	Ns	RN7SL1
ENSG00000103742	171.479	1.21014	0.371365	3.25862	0.00111956	0.0198286	Up	IGDCC4
ENSG00000167972	431.266	1.20913	0.268388	4.50516	6.63e-06	0.000678292	Up	ABCA3
ENSG00000197461	242.375	1.20546	0.279928	4.30631	1.66e-05	0.00124418	Up	PDGFA
ENSG00000011347	123.133	1.20489	0.304271	3.95994	7.5e-05	0.00347623	Up	SYT7
ENSG00000270084	22.3541	1.20479	0.541269	2.22587	0.0260229	NA	NA	GAS5-AS1
ENSG00000177098	21.8147	1.20419	0.639271	1.88369	0.0596071	NA	NA	SCN4B
ENSG00000188026	558.541	1.20328	0.200593	5.99861	1.99e-09	2.18e-06	Up	RILPL1
ENSG00000254860	119.514	1.19941	0.346287	3.46362	0.000532963	0.0122763	Up	TMEM9B-AS1
ENSG00000110900	72.8206	1.19742	0.329353	3.63569	0.000277234	0.00828901	Up	TSPAN11
ENSG00000102755	30.6795	1.19734	0.634367	1.88745	0.0590998	NA	NA	FLT1
ENSG00000167157	170.553	1.19522	0.250551	4.77036	1.84e-06	0.000319427	Up	PRRX2
ENSG00000187730	130.483	1.19492	0.40085	2.98097	0.00287332	0.0352757	Up	GABRD
ENSG00000173531	49.8469	1.19362	0.441144	2.70574	0.00681525	0.061231	Ns	MST1
ENSG00000174564	46.3909	1.19335	0.677113	1.7624	0.0780011	0.267828	Ns	IL20RB
ENSG00000288018	47.146	1.19314	0.460581	2.59051	0.00958331	0.0756639	Ns	NA
ENSG00000117013	53.9348	1.18924	0.457863	2.59736	0.00939434	0.0745484	Ns	KCNQ4
ENSG00000117425	33.3078	1.18856	0.60313	1.97066	0.0487632	0.203127	Ns	PTCH2
ENSG00000100842	51.7783	1.1874	0.395595	3.00155	0.00268609	0.033903	Up	EFS
ENSG00000184271	275.404	1.18722	0.297322	3.99306	6.52e-05	0.00314436	Up	POU6F1
ENSG00000243089	299.123	1.18655	0.255303	4.6476	3.36e-06	0.00049636	Up	NA
ENSG00000165731	26.0781	1.1862	0.548965	2.16079	0.0307116	NA	NA	RET
ENSG00000135114	1901.61	1.18376	0.201235	5.88246	4.04e-09	3.92e-06	Up	OASL
ENSG00000116985	86.7443	1.18373	0.396685	2.98406	0.00284455	0.0350539	Up	BMP8B
ENSG00000197471	59.8868	1.17933	0.47143	2.50161	0.012363	0.0880973	Ns	SPN
ENSG00000007402	57.1931	1.17301	0.364968	3.21402	0.00130891	0.0218503	Up	CACNA2D2
ENSG00000142609	106.508	1.17188	0.345892	3.38801	0.000704023	0.0146466	Up	CFAP74
ENSG00000111859	1590.02	1.17182	0.181929	6.44108	1.19e-10	2.6e-07	Up	NEDD9
ENSG00000213199	71.6837	1.17134	0.347117	3.3745	0.000739511	0.0151644	Up	ASIC3
ENSG00000214562	59.6525	1.17091	0.4052	2.88971	0.003856	0.0428824	Up	NUTM2D
ENSG00000281207	76.789	1.1691	0.443248	2.63757	0.00835021	0.0693296	Ns	SLFNL1-AS1
ENSG00000180447	51.8878	1.16774	0.366329	3.18768	0.00143418	0.0231137	Up	GAS1
ENSG00000271755	51.0169	1.16224	0.57941	2.00591	0.0448659	0.192688	Ns	NA
ENSG00000225914	19.6702	1.1618	0.705407	1.647	0.0995581	NA	NA	TSBP1-AS1
ENSG00000150394	427.344	1.15854	0.253254	4.57461	4.77e-06	0.000578248	Up	CDH8
ENSG00000128604	102.49	1.15745	0.321153	3.60404	0.000313303	0.00885806	Up	IRF5
ENSG00000179921	43.1447	1.15501	0.431156	2.67887	0.00738708	0.0641562	Ns	GPBAR1
ENSG00000174672	471.421	1.15448	0.255462	4.5192	6.21e-06	0.000662253	Up	BRSK2
ENSG00000120949	121.031	1.15324	0.318253	3.62366	0.000290469	0.0085644	Up	TNFRSF8
ENSG00000260456	38.2984	1.15068	0.436985	2.63323	0.00845758	0.0697448	Ns	C16orf95
ENSG00000115194	83.6024	1.14982	0.315926	3.63952	0.000273144	0.00824991	Up	SLC30A3
ENSG00000009950	153.565	1.14871	0.345531	3.32449	0.000885803	0.0170958	Up	MLXIPL
ENSG00000109265	285.693	1.14801	0.250398	4.58474	4.55e-06	0.000571746	Up	CRACD
ENSG00000188672	41.4582	1.14455	0.553863	2.06648	0.0387834	0.175883	Ns	RHCE
ENSG00000224536	31.7159	1.1436	0.558867	2.04627	0.0407295	NA	NA	NA
ENSG00000246889	26.6982	1.14177	0.537908	2.12261	0.0337862	NA	NA	NA
ENSG00000160963	24.4439	1.13931	0.634901	1.79448	0.0727371	NA	NA	COL26A1
ENSG00000111199	34.7315	1.13713	0.476729	2.38529	0.0170659	0.106361	Ns	TRPV4
ENSG00000188897	107.482	1.13466	0.341743	3.3202	0.000899519	0.0172995	Up	NA
ENSG00000185614	26.0246	1.13296	0.609284	1.8595	0.0629565	NA	NA	INKA1
ENSG00000204947	72.639	1.1259	0.36115	3.11754	0.00182367	0.0268823	Up	ZNF425
ENSG00000090861	15229.1	1.12338	0.261135	4.30192	1.69e-05	0.00124767	Up	AARS1
ENSG00000240207	35.219	1.1205	0.453999	2.46806	0.0135847	0.0932553	Ns	NA
ENSG00000166741	3129.78	1.11748	0.20104	5.55852	2.72e-08	1.42e-05	Up	NNMT
ENSG00000154175	3255.65	1.1155	0.53766	2.07473	0.0380114	0.174155	Ns	ABI3BP
ENSG00000072163	579.52	1.11507	0.27936	3.99151	6.57e-05	0.00315113	Up	LIMS2
ENSG00000139304	120.206	1.11367	0.303442	3.67013	0.000242431	0.00784888	Up	PTPRQ
ENSG00000183775	66.576	1.11289	0.433461	2.56744	0.0102452	0.0787869	Ns	KCTD16
ENSG00000070748	28.3708	1.1127	0.566023	1.96582	0.0493189	NA	NA	CHAT
ENSG00000143013	1283.99	1.11256	0.507015	2.19433	0.0282119	0.145555	Ns	LMO4
ENSG00000186907	63.2501	1.10909	0.382591	2.89889	0.00374484	0.0419016	Up	RTN4RL2
ENSG00000259673	145.093	1.10619	0.336417	3.28816	0.00100846	0.0186477	Up	IQCH-AS1
ENSG00000163888	124.636	1.10504	0.256915	4.30119	1.7e-05	0.00124767	Up	CAMK2N2
ENSG00000246985	208.207	1.10486	0.380915	2.90054	0.00372526	0.041768	Up	SOCS2-AS1
ENSG00000090539	35.8778	1.10461	0.503848	2.19235	0.0283545	0.14581	Ns	CHRD
ENSG00000185267	27.0398	1.10423	0.488453	2.26068	0.0237792	NA	NA	CDNF
ENSG00000148488	108.041	1.09976	0.311985	3.52505	0.000423395	0.0104824	Up	ST8SIA6
ENSG00000139970	62.6329	1.09951	0.43651	2.51886	0.0117735	0.0852097	Ns	RTN1
ENSG00000140105	7065.4	1.09894	0.268292	4.09605	4.2e-05	0.00239764	Up	WARS1
ENSG00000068024	237.521	1.0982	0.280399	3.91657	8.98e-05	0.00399547	Up	HDAC4
ENSG00000226571	142.253	1.09811	0.327295	3.35509	0.000793392	0.0159597	Up	NA
ENSG00000103495	368.406	1.09797	0.281845	3.89564	9.79e-05	0.00430423	Up	MAZ
ENSG00000250508	144.486	1.09784	0.304206	3.60888	0.000307527	0.00876372	Up	LINC02701
ENSG00000144152	387.082	1.09751	0.235929	4.65188	3.29e-06	0.00049636	Up	FBLN7
ENSG00000184916	438.523	1.09655	0.189433	5.78861	7.1e-09	5.38e-06	Up	JAG2
ENSG00000251359	33.3517	1.09621	0.509926	2.14974	0.0315756	0.155435	Ns	WWC2-AS2
ENSG00000175318	155.959	1.09594	0.333715	3.28407	0.00102321	0.0187241	Up	GRAMD2A
ENSG00000146013	47.7326	1.09493	0.434469	2.52016	0.0117301	0.0849519	Ns	GFRA3
ENSG00000130766	2589.26	1.0947	0.511665	2.13949	0.0323957	0.157769	Ns	SESN2
ENSG00000198478	258.818	1.09122	0.257706	4.23436	2.29e-05	0.0015676	Up	SH3BGRL2
ENSG00000228409	613.414	1.08755	0.308326	3.52728	0.000419848	0.0104656	Up	CCT6P1
ENSG00000250802	56.9969	1.08631	0.418212	2.59751	0.00939018	0.0745484	Ns	ZBED3-AS1
ENSG00000168811	326.993	1.08613	0.273004	3.97846	6.94e-05	0.00327175	Up	IL12A
ENSG00000092051	48.3593	1.08547	0.493034	2.2016	0.0276933	0.143829	Ns	JPH4
ENSG00000149150	576.504	1.08374	0.27532	3.93629	8.28e-05	0.00375743	Up	SLC43A1
ENSG00000112902	163.933	1.08365	0.28445	3.80964	0.000139168	0.00540809	Up	SEMA5A
ENSG00000198270	252.756	1.08198	0.252548	4.28426	1.83e-05	0.00132	Up	TMEM116
ENSG00000285244	26.6461	1.08157	0.728446	1.48476	0.137606	NA	NA	DINOL
ENSG00000280099	36.5248	1.08156	0.469332	2.30447	0.0211962	0.121758	Ns	NA
ENSG00000055118	43.3774	1.08012	0.441397	2.44705	0.0144032	0.0968148	Ns	KCNH2
ENSG00000116761	335.666	1.07782	0.267964	4.02225	5.76e-05	0.0028543	Up	CTH
ENSG00000226824	45.2518	1.07727	0.44398	2.42641	0.0152492	0.0996848	Ns	NA
ENSG00000171368	67.1909	1.07641	0.458325	2.34858	0.0188454	0.113435	Ns	TPPP
ENSG00000111678	348.787	1.07476	0.255157	4.21216	2.53e-05	0.00165118	Up	C12orf57
ENSG00000144596	68.6291	1.0731	0.358138	2.99634	0.0027324	0.0344478	Up	GRIP2
ENSG00000162490	389.849	1.07172	0.243718	4.39737	1.1e-05	0.000936748	Up	DRAXIN
ENSG00000157693	926.656	1.07021	0.310064	3.45156	0.000557348	0.0125495	Up	TMEM268
ENSG00000172985	549.873	1.06774	0.234599	4.55131	5.33e-06	0.000610746	Up	SH3RF3
ENSG00000173825	58.2117	1.06477	0.347731	3.06204	0.00219831	0.0300762	Up	TIGD3
ENSG00000134684	6377.05	1.0636	0.475613	2.23627	0.0253342	0.136366	Ns	YARS1
ENSG00000174804	1509.18	1.06293	0.189846	5.59891	2.16e-08	1.26e-05	Up	FZD4
ENSG00000165548	147.061	1.0624	0.300689	3.53323	0.000410517	0.0103347	Up	TMEM63C
ENSG00000143217	381.844	1.06235	0.238102	4.46177	8.13e-06	0.00079421	Up	NECTIN4
ENSG00000198237	30.2229	1.06084	0.563199	1.8836	0.0596196	NA	NA	GUSBP13
ENSG00000103723	60.1501	1.0592	0.357979	2.95883	0.00308812	0.0367718	Up	AP3B2
ENSG00000156521	882.995	1.05892	0.206559	5.12647	2.95e-07	8.28e-05	Up	TYSND1
ENSG00000117266	935.864	1.05879	0.231925	4.56524	4.99e-06	0.000587064	Up	CDK18
ENSG00000233937	106.082	1.05818	0.30887	3.42597	0.000612611	0.0133885	Up	CTC-338M12.4
ENSG00000151773	117.631	1.05763	0.357441	2.95891	0.0030873	0.0367718	Up	CCDC122
ENSG00000176732	60.2013	1.05713	0.393085	2.68931	0.00715993	0.0630339	Ns	PFN4
ENSG00000153993	345.292	1.05647	0.283636	3.72472	0.000195528	0.00690215	Up	SEMA3D
ENSG00000276386	104.375	1.05481	0.322454	3.2712	0.00107092	0.0192749	Up	CNTNAP3P2
ENSG00000106804	155.948	1.05407	0.380984	2.76671	0.00566259	0.0550807	Ns	C5
ENSG00000133665	34.9854	1.05215	0.506811	2.07601	0.0378929	0.173862	Ns	DYDC2
ENSG00000136514	134.029	1.05164	0.292379	3.59683	0.000322113	0.00899204	Up	RTP4
ENSG00000186318	357.057	1.05016	0.21696	4.84035	1.3e-06	0.000244544	Up	BACE1
ENSG00000168743	46.5481	1.04925	0.492871	2.12886	0.0332655	0.160011	Ns	NPNT
ENSG00000157833	701.076	1.04791	0.302522	3.46392	0.000532363	0.0122763	Up	GAREM2
ENSG00000165121	203.265	1.04459	0.288921	3.6155	0.000299763	0.00865516	Up	NA
ENSG00000053524	94.3495	1.04335	0.391263	2.66663	0.00766166	0.0657581	Ns	MCF2L2
ENSG00000179532	451.965	1.0431	0.316904	3.29153	0.00099643	0.0185126	Up	DNHD1
ENSG00000163666	37.4327	1.04127	0.461108	2.25818	0.0239343	0.130826	Ns	HESX1
ENSG00000188092	251.262	1.03862	0.294014	3.53256	0.000411553	0.0103347	Up	GPR89B
ENSG00000135604	90.2878	1.03822	0.318451	3.26022	0.00111326	0.0198088	Up	STX11
ENSG00000010319	28.8945	1.03788	0.575027	1.80493	0.0710862	NA	NA	SEMA3G
ENSG00000136040	352.247	1.03365	0.283152	3.65052	0.00026171	0.0080673	Up	PLXNC1
ENSG00000285793	93.6253	1.03265	0.361874	2.85363	0.00432234	0.0459369	Up	ANAPC1P2
ENSG00000197530	1739.78	1.03168	0.235525	4.38033	1.18e-05	0.000994235	Up	MIB2
ENSG00000287725	60.4859	1.03167	0.384004	2.6866	0.00721831	0.063344	Ns	NA
ENSG00000257556	43.2393	1.02936	0.437082	2.35507	0.0185192	0.11215	Ns	LINC02298
ENSG00000166664	45.5437	1.02632	0.400626	2.56179	0.0104135	0.0795316	Ns	CHRFAM7A
ENSG00000165215	74.4157	1.02538	0.3576	2.8674	0.00413861	0.0446635	Up	CLDN3
ENSG00000146733	901.628	1.02513	0.314857	3.25588	0.00113043	0.0199187	Up	PSPH
ENSG00000123685	282.569	1.02512	0.230606	4.44535	8.77e-06	0.000834872	Up	BATF3
ENSG00000099139	28.5094	1.02503	0.48961	2.09357	0.0362986	NA	NA	PCSK5
ENSG00000170891	132.624	1.02467	0.322888	3.17345	0.00150636	0.0238085	Up	CYTL1
ENSG00000114841	90.27	1.02394	0.372626	2.7479	0.00599784	0.0571106	Ns	DNAH1
ENSG00000261101	19.0503	1.02043	0.803422	1.27011	0.204047	NA	NA	NA
ENSG00000179292	67.9482	1.01818	0.390405	2.608	0.00910725	0.0730678	Ns	TMEM151A
ENSG00000250251	654.252	1.01771	0.268839	3.78558	0.000153348	0.00578649	Up	PKD1P6
ENSG00000188599	45.8623	1.0176	0.576576	1.76491	0.0775791	0.2669	Ns	NPIPP1
ENSG00000142765	140.465	1.01596	0.330931	3.07	0.00214061	0.0296217	Up	SYTL1
ENSG00000188290	1257.63	1.01491	0.183512	5.53045	3.19e-08	1.59e-05	Up	HES4
ENSG00000151952	57.9148	1.01232	0.374383	2.70397	0.00685171	0.0613734	Ns	TMEM132D
ENSG00000181798	73.4798	1.01185	0.329809	3.06798	0.00215509	0.0297017	Up	LINC00471
ENSG00000166793	66.9631	1.00944	0.423233	2.38507	0.0170759	0.106361	Ns	YPEL4
ENSG00000113763	24.9252	1.00901	0.541494	1.86338	0.0624091	NA	NA	UNC5A
ENSG00000166337	162.525	1.00868	0.374702	2.69196	0.00710334	0.0627147	Ns	TAF10
ENSG00000233016	1939.49	1.00857	0.159966	6.30486	2.88e-10	4.51e-07	Up	SNHG7
ENSG00000103528	31.0797	1.00828	0.551737	1.82746	0.0676307	NA	NA	SYT17
ENSG00000126882	90.6221	1.00808	0.291501	3.45825	0.000543699	0.0123952	Up	FAM78A
ENSG00000073849	207.91	1.00776	0.341366	2.95214	0.00315579	0.0372935	Up	ST6GAL1
ENSG00000187840	5172.31	1.0068	0.213684	4.71165	2.46e-06	0.000407419	Up	EIF4EBP1
ENSG00000179886	350.838	1.00581	0.2599	3.86999	0.000108841	0.00465251	Up	TIGD5
ENSG00000165323	277.537	1.00303	0.259462	3.86579	0.00011073	0.00468016	Up	FAT3
ENSG00000246922	37.1483	0.999677	0.6006	1.66446	0.0960198	0.301938	Ns	UBAP1L
ENSG00000174567	104.411	0.999042	0.365328	2.73465	0.00624472	0.0584068	Ns	GOLT1A
ENSG00000260025	145.919	0.998359	0.324275	3.07874	0.00207876	0.0290885	Up	CRIM1-DT
ENSG00000112139	546.685	0.99835	0.181493	5.50077	3.78e-08	1.72e-05	Up	MDGA1
ENSG00000244055	29.647	0.997145	0.477336	2.08898	0.0367098	NA	NA	NA
ENSG00000162551	102.371	0.996719	0.281049	3.54643	0.000390489	0.00998733	Up	ALPL
ENSG00000115112	48.7374	0.993099	0.418339	2.37391	0.017601	0.108445	Ns	TFCP2L1
ENSG00000130675	81.6983	0.991874	0.420931	2.35638	0.018454	0.111879	Ns	MNX1
ENSG00000153714	375.874	0.991391	0.59796	1.65795	0.0973267	0.304647	Ns	LURAP1L
ENSG00000103522	32.4224	0.987129	0.489871	2.01508	0.0438964	NA	NA	IL21R
ENSG00000278962	113.761	0.986849	0.386059	2.55622	0.0105817	0.0801504	Ns	NA
ENSG00000197943	798.199	0.986781	0.215894	4.57068	4.86e-06	0.000578248	Up	PLCG2
ENSG00000203814	55.5213	0.986654	0.452666	2.17965	0.0292836	0.148938	Ns	H2BC18
ENSG00000221883	29.4756	0.983843	0.517092	1.90265	0.0570867	NA	NA	ARIH2OS
ENSG00000175084	38.5593	0.980815	0.629036	1.55923	0.118941	0.342384	Ns	DES
ENSG00000164061	26.9023	0.980133	0.490498	1.99824	0.0456907	NA	NA	BSN
ENSG00000124635	468.946	0.978493	0.302836	3.23109	0.00123317	0.0211004	Up	H2BC11
ENSG00000206341	60.3728	0.977297	0.398245	2.45401	0.0141273	0.0956058	Ns	HLA-H
ENSG00000133083	63.814	0.977109	0.357759	2.73119	0.00631052	0.0588471	Ns	DCLK1
ENSG00000205090	21.7502	0.976319	0.58977	1.65542	0.0978386	NA	NA	TMEM240
ENSG00000106070	1245.05	0.976305	0.227105	4.29892	1.72e-05	0.00125214	Up	GRB10
ENSG00000224032	1746.94	0.975419	0.302972	3.2195	0.00128414	0.0215197	Up	EPB41L4A-AS1
ENSG00000160323	181.324	0.973451	0.26513	3.67159	0.000241043	0.00782709	Up	ADAMTS13
ENSG00000182379	200.07	0.972892	0.306597	3.17319	0.00150775	0.0238085	Up	NXPH4
ENSG00000225151	95.3495	0.972184	0.42221	2.30261	0.0213008	0.122092	Ns	GOLGA2P7
ENSG00000164362	46.1204	0.971398	0.458882	2.11688	0.03427	0.16298	Ns	TERT
ENSG00000240303	56.218	0.969822	0.383032	2.53196	0.0113426	0.0834574	Ns	ACAD11
ENSG00000241255	59.9923	0.96979	0.471609	2.05635	0.0397493	0.178415	Ns	NA
ENSG00000006652	500.389	0.968278	0.261697	3.69999	0.000215607	0.00730461	Up	IFRD1
ENSG00000166173	2928.27	0.966739	0.212458	4.55026	5.36e-06	0.000610746	Up	LARP6
ENSG00000260236	26.983	0.964528	0.672432	1.43439	0.151461	NA	NA	NA
ENSG00000180155	346.229	0.963111	0.275166	3.50011	0.000465074	0.0110803	Up	LYNX1
ENSG00000054598	888.057	0.962893	0.231904	4.15212	3.29e-05	0.00203654	Up	FOXC1
ENSG00000070808	29.7364	0.961102	0.48806	1.96923	0.0489266	NA	NA	CAMK2A
ENSG00000106852	168.007	0.959777	0.286384	3.35137	0.00080414	0.0160818	Up	LHX6
ENSG00000185818	707.299	0.95885	0.21971	4.36415	1.28e-05	0.00103445	Up	NAT8L
ENSG00000236810	39.1116	0.958568	0.409756	2.33936	0.0193166	0.115194	Ns	ELOA-AS1
ENSG00000174137	123.269	0.955779	0.316185	3.02284	0.00250411	0.0323143	Up	FAM53A
ENSG00000272316	242.827	0.95534	0.323252	2.9554	0.00312259	0.0370212	Up	NA
ENSG00000253500	40.325	0.9545	0.548781	1.73931	0.0819805	0.275019	Ns	NA
ENSG00000065675	47.3339	0.953691	0.476542	2.00127	0.045363	0.194165	Ns	PRKCQ
ENSG00000159733	170.271	0.953686	0.243082	3.92332	8.73e-05	0.00393307	Up	ZFYVE28
ENSG00000144476	38.9782	0.952981	0.510146	1.86805	0.0617545	0.233396	Ns	ACKR3
ENSG00000080854	74.8162	0.952593	0.371813	2.56202	0.0104066	0.0795316	Ns	IGSF9B
ENSG00000178038	292.646	0.950489	0.283258	3.35557	0.000792028	0.0159597	Up	ALS2CL
ENSG00000156875	31.3251	0.950152	0.547285	1.73612	0.0825427	NA	NA	MFSD14A
ENSG00000127252	30.3898	0.949973	0.5554	1.71043	0.0871863	NA	NA	PLAAT1
ENSG00000250241	43.4268	0.94893	0.461206	2.0575	0.0396383	0.178056	Ns	NA
ENSG00000170390	206.228	0.947401	0.328818	2.88123	0.00396129	0.0436428	Up	DCLK2
ENSG00000167771	196.506	0.947306	0.279659	3.38736	0.000705688	0.0146534	Up	RCOR2
ENSG00000187634	33.9209	0.947286	0.57365	1.65133	0.0986708	0.306574	Ns	SAMD11
ENSG00000124713	31.3079	0.947182	0.508668	1.86208	0.0625913	NA	NA	GNMT
ENSG00000090447	404.496	0.945671	0.214273	4.41339	1.02e-05	0.000900121	Up	TFAP4
ENSG00000231584	85.9833	0.945095	0.43506	2.17233	0.0298308	0.150432	Ns	FAHD2CP
ENSG00000183508	38.0143	0.943825	0.534103	1.76712	0.0772079	0.266319	Ns	TENT5C
ENSG00000272325	152.052	0.943007	0.282187	3.34178	0.000832421	0.0163885	Up	NUDT3
ENSG00000230715	92.9147	0.941885	0.390251	2.41353	0.0157986	0.102057	Ns	NA
ENSG00000238105	250.947	0.940824	0.267337	3.51924	0.000432785	0.0106666	Up	GOLGA2P5
ENSG00000223820	31.1063	0.940625	0.556887	1.68908	0.0912045	NA	NA	CFL1P1
ENSG00000258708	71.8632	0.938226	0.353233	2.65611	0.00790475	0.0671597	Ns	SLC25A21-AS1
ENSG00000241370	25.6881	0.937718	0.515499	1.81905	0.0689036	NA	NA	RPP21
ENSG00000225889	38.6042	0.936056	0.479716	1.95127	0.051025	0.208501	Ns	NA
ENSG00000168427	91.2842	0.936035	0.366665	2.55284	0.010685	0.0805829	Ns	KLHL30
ENSG00000144504	288.726	0.935678	0.25892	3.61377	0.000301775	0.00869032	Up	ANKMY1
ENSG00000121858	418.521	0.933875	0.286688	3.25746	0.00112413	0.019873	Up	TNFSF10
ENSG00000237424	160.826	0.933344	0.278141	3.35565	0.0007918	0.0159597	Up	FOXD2-AS1
ENSG00000283312	36.103	0.933243	0.519103	1.7978	0.072209	0.256054	Ns	NA
ENSG00000231982	19.436	0.932016	0.752084	1.23924	0.215255	NA	NA	NA
ENSG00000233822	107.6	0.929974	0.366053	2.54055	0.011068	0.0825047	Ns	H2BC15
ENSG00000248810	57.3044	0.928871	0.393794	2.35878	0.0183353	0.111593	Ns	LINC02432
ENSG00000095970	100.97	0.92864	0.360689	2.57463	0.0100347	0.0778241	Ns	TREM2
ENSG00000092621	8336.1	0.928314	0.250049	3.71253	0.000205199	0.0070818	Up	PHGDH
ENSG00000003147	34.7107	0.927508	0.457433	2.02764	0.0425972	0.186721	Ns	ICA1
ENSG00000203288	46.6255	0.927181	0.41655	2.22586	0.0260237	0.138241	Ns	TDRKH-AS1
ENSG00000228109	76.9931	0.923956	0.424242	2.1779	0.0294135	0.14936	Ns	MELTF-AS1
ENSG00000049239	660.807	0.923655	0.253006	3.65072	0.000261506	0.0080673	Up	H6PD
ENSG00000139344	37.0826	0.923013	0.512505	1.80098	0.0717056	0.254847	Ns	AMDHD1
ENSG00000174963	63.0684	0.921711	0.374692	2.45992	0.0138968	0.0945605	Ns	ZIC4
ENSG00000204387	1335.4	0.921309	0.194629	4.73367	2.2e-06	0.000371211	Up	SNHG32
ENSG00000204252	147.932	0.92031	0.251489	3.65944	0.00025277	0.00801757	Up	HLA-DOA
ENSG00000008710	2793.63	0.919324	0.225685	4.07349	4.63e-05	0.00255769	Up	PKD1
ENSG00000163431	129.281	0.918841	0.313038	2.93524	0.00333286	0.0384315	Up	LMOD1
ENSG00000213963	267.731	0.918107	0.325395	2.82152	0.00477971	0.0492972	Up	NA
ENSG00000162496	237.648	0.918093	0.386047	2.37819	0.0173979	0.107573	Ns	DHRS3
ENSG00000287872	35.5205	0.917971	0.472892	1.94119	0.0522357	0.211553	Ns	NA
ENSG00000182261	306.088	0.917477	0.370379	2.47713	0.0132445	0.0919635	Ns	NLRP10
ENSG00000106133	29.4629	0.916969	0.492699	1.86111	0.062728	NA	NA	NSUN5P2
ENSG00000179348	146.06	0.916829	0.2893	3.16913	0.00152896	0.0240394	Up	GATA2
ENSG00000184545	287.009	0.915952	0.222141	4.12329	3.73e-05	0.00219741	Up	DUSP8
ENSG00000272933	350.124	0.914704	0.23719	3.85642	0.000115058	0.00476924	Up	NA
ENSG00000132329	82.5079	0.914271	0.39951	2.28848	0.0221094	0.124838	Ns	RAMP1
ENSG00000110400	238.272	0.914021	0.19829	4.60952	4.04e-06	0.000534902	Up	NECTIN1
ENSG00000205464	261.019	0.913909	0.270884	3.3738	0.000741385	0.0151644	Up	ATP6AP1L
ENSG00000241741	62.7789	0.913852	0.42994	2.12553	0.033542	0.160692	Ns	RPL7AP30
ENSG00000050555	739.333	0.913645	0.233098	3.91958	8.87e-05	0.00396196	Up	LAMC3
ENSG00000196972	53.9231	0.913621	0.394145	2.31798	0.0204502	0.119156	Ns	SMIM10L2B
ENSG00000181444	71.8189	0.913206	0.44181	2.06697	0.0387373	0.175784	Ns	ZNF467
ENSG00000227232	183.337	0.913194	0.224333	4.07071	4.69e-05	0.00255769	Up	WASH7P
ENSG00000251350	33.6514	0.911374	0.483077	1.8866	0.059214	0.228806	Ns	LINC02475
ENSG00000204060	241.979	0.91049	0.236888	3.84354	0.000121271	0.00487895	Up	FOXO6
ENSG00000137817	1974.62	0.909831	0.255791	3.55694	0.000375204	0.00983053	Up	PARP6
ENSG00000255624	114.798	0.909441	0.289752	3.13869	0.00169704	0.0257212	Up	C10orf88B
ENSG00000109705	29.5367	0.909376	0.477622	1.90397	0.0569146	NA	NA	NKX3-2
ENSG00000176928	191.953	0.908682	0.315289	2.88206	0.00395084	0.0435827	Up	GCNT4
ENSG00000136378	1035.14	0.907461	0.194442	4.667	3.06e-06	0.00047105	Up	ADAMTS7
ENSG00000260428	28.59	0.905744	0.569286	1.59102	0.111606	NA	NA	SCX
ENSG00000065060	4027.55	0.903489	0.247028	3.65744	0.00025475	0.0080195	Up	UHRF1BP1
ENSG00000182199	10231.7	0.903446	0.254755	3.54634	0.000390622	0.00998733	Up	SHMT2
ENSG00000106948	788.389	0.902949	0.25183	3.58554	0.000336375	0.00922545	Up	AKNA
ENSG00000205791	29.3275	0.901439	0.501309	1.79817	0.0721502	NA	NA	LOH12CR2
ENSG00000165905	692.066	0.900131	0.244035	3.68854	0.000225544	0.00750192	Up	LARGE2
ENSG00000159556	98.5138	0.899847	0.330353	2.7239	0.00645164	0.0594525	Ns	ISL2
ENSG00000107140	788.681	0.899416	0.183213	4.90912	9.15e-07	0.000192522	Up	TESK1
ENSG00000183971	140.273	0.898682	0.318857	2.81845	0.00482567	0.0496079	Up	NPW
ENSG00000204314	50.4717	0.89637	0.388884	2.30498	0.0211675	0.121722	Ns	PRRT1
ENSG00000172602	63.1002	0.896151	0.374648	2.39198	0.0167578	0.105501	Ns	RND1
ENSG00000112293	34.1305	0.894997	0.441132	2.02886	0.0424723	0.186357	Ns	GPLD1
ENSG00000158008	86.2671	0.89419	0.358062	2.4973	0.0125142	0.0884704	Ns	EXTL1
ENSG00000231187	78.0136	0.89384	0.388213	2.30245	0.02131	0.122092	Ns	NA
ENSG00000198944	60.9559	0.891807	0.407661	2.18762	0.0286973	0.146951	Ns	SOWAHA
ENSG00000187498	2984.16	0.891125	0.143411	6.2138	5.17e-10	6.29e-07	Up	COL4A1
ENSG00000162591	969.716	0.89089	0.227796	3.91092	9.19e-05	0.00407356	Up	MEGF6
ENSG00000168003	9012.76	0.890583	0.282275	3.15502	0.00160487	0.0247702	Up	SLC3A2
ENSG00000284727	38.4136	0.889266	0.43706	2.03465	0.0418856	0.184597	Ns	NA
ENSG00000069424	452.732	0.888737	0.252858	3.51476	0.000440152	0.0107754	Up	KCNAB2
ENSG00000113739	9682.45	0.887093	0.283481	3.12929	0.00175231	0.0262597	Up	STC2
ENSG00000223773	85.6863	0.88507	0.334551	2.64554	0.008156	0.0687075	Ns	CD99P1
ENSG00000272556	35.9588	0.884742	0.448645	1.97203	0.0486063	0.202759	Ns	GTF2IP13
ENSG00000074527	1315	0.884307	0.193257	4.5758	4.74e-06	0.000578248	Up	NTN4
ENSG00000155367	125.088	0.884232	0.327049	2.70366	0.00685795	0.0613734	Ns	PPM1J
ENSG00000006459	493.661	0.884171	0.275412	3.21036	0.00132569	0.0219516	Up	KDM7A
ENSG00000270580	38.0721	0.883137	0.519644	1.6995	0.0892247	0.290488	Ns	PKD1P6-NPIPP1
ENSG00000163958	28.6698	0.882848	0.47673	1.85188	0.0640425	NA	NA	ZDHHC19
ENSG00000174428	141.238	0.881998	0.297489	2.9648	0.00302875	0.0363489	Up	GTF2IRD2B
ENSG00000213366	31.6366	0.881381	0.545005	1.6172	0.105835	NA	NA	GSTM2
ENSG00000116691	1087.92	0.879512	0.164226	5.35549	8.53e-08	3.4e-05	Up	MIIP
ENSG00000198756	149.5	0.878256	0.274917	3.19462	0.00140014	0.0227325	Up	COLGALT2
ENSG00000221869	198.046	0.87727	0.339053	2.58742	0.00966989	0.0759638	Ns	CEBPD
ENSG00000116254	31.7246	0.876644	0.535465	1.63716	0.101596	NA	NA	CHD5
ENSG00000135406	40.4339	0.876621	0.573544	1.52843	0.126406	0.353307	Ns	PRPH
ENSG00000137825	562.747	0.875946	0.2259	3.87758	0.000105502	0.00454529	Up	ITPKA
ENSG00000137843	83.0583	0.874881	0.333585	2.62266	0.00872453	0.0708488	Ns	PAK6
ENSG00000166831	354.298	0.874642	0.279174	3.13297	0.00173049	0.0260478	Up	RBPMS2
ENSG00000129048	30.9468	0.874053	0.531718	1.64383	0.100211	NA	NA	ACKR4
ENSG00000249898	195.303	0.873743	0.265112	3.29575	0.000981602	0.0183305	Up	MCPH1-AS1
ENSG00000074211	30.7469	0.873471	0.496287	1.76001	0.0784059	NA	NA	PPP2R2C
ENSG00000140274	28.6826	0.872308	0.590518	1.47719	0.139625	NA	NA	DUOXA2
ENSG00000151692	366.666	0.871905	0.24361	3.5791	0.00034478	0.00935377	Up	RNF144A
ENSG00000149571	1072.41	0.871664	0.239483	3.63978	0.000272873	0.00824991	Up	KIRREL3
ENSG00000134871	5580.74	0.869572	0.173108	5.02329	5.08e-07	0.000126327	Up	COL4A2
ENSG00000127415	402.498	0.869502	0.241472	3.60085	0.00031718	0.00892263	Up	IDUA
ENSG00000166106	92.8803	0.869301	0.290988	2.98741	0.00281352	0.0348678	Up	ADAMTS15
ENSG00000187815	243.646	0.868935	0.269393	3.22553	0.0012574	0.0211767	Up	ZFP69
ENSG00000171813	479.114	0.868734	0.212227	4.09342	4.25e-05	0.00239764	Up	PWWP2B
ENSG00000227210	28.5115	0.86866	0.518002	1.67694	0.0935535	NA	NA	NA
ENSG00000180535	32.6801	0.866374	0.588229	1.47285	0.140791	NA	NA	BHLHA15
ENSG00000286695	64.2755	0.865736	0.458158	1.8896	0.0588112	0.227636	Ns	NA
ENSG00000162444	596.327	0.864568	0.179434	4.8183	1.45e-06	0.000268537	Up	RBP7
ENSG00000279267	42.9578	0.863573	0.464983	1.85722	0.0632805	0.237003	Ns	NA
ENSG00000204934	164.212	0.863284	0.320342	2.69488	0.00704142	0.0623921	Ns	ATP6V0E2-AS1
ENSG00000132613	686.243	0.863202	0.198167	4.35593	1.33e-05	0.00106616	Up	MTSS2
ENSG00000068078	467.665	0.863173	0.230502	3.74476	0.000180569	0.00657303	Up	FGFR3
ENSG00000181788	1595.7	0.860418	0.22233	3.87	0.000108834	0.00465251	Up	SIAH2
ENSG00000106633	305.626	0.860172	0.213491	4.02909	5.6e-05	0.00282368	Up	GCK
ENSG00000160808	29.7725	0.859056	0.560762	1.53194	0.125536	NA	NA	MYL3
ENSG00000205220	112.879	0.858413	0.380034	2.25878	0.0238972	0.130753	Ns	PSMB10
ENSG00000236255	84.4828	0.858225	0.347683	2.46841	0.0135714	0.0932553	Ns	NA
ENSG00000275160	62.3035	0.857692	0.360447	2.37952	0.017335	0.107355	Ns	NA
ENSG00000135439	176.644	0.857045	0.257037	3.33433	0.000855061	0.0167387	Up	AGAP2
ENSG00000230311	48.2968	0.855661	0.367436	2.32873	0.0198732	0.117462	Ns	TOMM20P4
ENSG00000175764	117.107	0.854671	0.29167	2.93026	0.00338676	0.0389299	Up	TTLL11
ENSG00000183111	88.0439	0.854032	0.305573	2.79485	0.00519239	0.0515772	Ns	ARHGEF37
ENSG00000152409	1737.9	0.853782	0.241255	3.53892	0.000401774	0.0101699	Up	JMY
ENSG00000285018	41.1329	0.853053	0.413912	2.06095	0.0393077	0.177083	Ns	NA
ENSG00000157349	761.205	0.85287	0.240299	3.5492	0.000386398	0.00997252	Up	DDX19B
ENSG00000213903	398.113	0.851696	0.236257	3.60495	0.000312208	0.00885103	Up	LTB4R
ENSG00000162572	232.199	0.851188	0.303381	2.80567	0.00502117	0.0509496	Ns	SCNN1D
ENSG00000153563	29.6738	0.850612	0.680424	1.25012	0.211256	NA	NA	CD8A
ENSG00000167994	584.419	0.849994	0.248662	3.41827	0.000630198	0.0134956	Up	RAB3IL1
ENSG00000138316	34.2118	0.849636	0.490012	1.73391	0.0829346	0.276947	Ns	ADAMTS14
ENSG00000003137	144.418	0.849514	0.382261	2.22234	0.0262602	0.139093	Ns	CYP26B1
ENSG00000238243	34.4944	0.8485	0.454143	1.86835	0.0617126	0.233352	Ns	OR2W3
ENSG00000205903	605.163	0.848476	0.200539	4.23098	2.33e-05	0.00156774	Up	ZNF316
ENSG00000033327	557.173	0.848459	0.234621	3.6163	0.000298846	0.00865516	Up	GAB2
ENSG00000184611	404.649	0.847971	0.302949	2.79906	0.00512514	0.0513124	Ns	KCNH7
ENSG00000274290	32.131	0.847351	0.504839	1.67846	0.0932577	NA	NA	H2BC6
ENSG00000185432	39.6891	0.84618	0.427712	1.97839	0.0478849	0.200768	Ns	METTL7A
ENSG00000184232	484.285	0.845613	0.180986	4.67225	2.98e-06	0.000465729	Up	OAF
ENSG00000129535	25.6902	0.845184	0.555762	1.52077	0.128319	NA	NA	NRL
ENSG00000139174	152.413	0.845055	0.302115	2.79713	0.00515593	0.0513856	Ns	PRICKLE1
ENSG00000240038	33.5385	0.844558	0.531879	1.58788	0.112314	0.332357	Ns	AMY2B
ENSG00000104413	239.261	0.843446	0.256781	3.28469	0.00102093	0.0187136	Up	ESRP1
ENSG00000258458	31.5279	0.842911	0.531677	1.58538	0.112879	NA	NA	NA
ENSG00000234602	56.5255	0.841335	0.421076	1.99806	0.0457104	0.194785	Ns	MCIDAS
ENSG00000049323	454.461	0.838912	0.320887	2.61436	0.00893953	0.0720894	Ns	LTBP1
ENSG00000152284	422.783	0.838868	0.234455	3.57794	0.000346308	0.00935715	Up	TCF7L1
ENSG00000068831	226.578	0.835584	0.229262	3.64466	0.000267742	0.00822588	Up	RASGRP2
ENSG00000130635	2240.37	0.835176	0.180288	4.63244	3.61e-06	0.000511648	Up	COL5A1
ENSG00000147180	63.8446	0.833326	0.39028	2.1352	0.0327444	0.15862	Ns	ZNF711
ENSG00000287562	37.4921	0.832281	0.458991	1.81329	0.0697876	0.251005	Ns	NA
ENSG00000173898	203.111	0.831879	0.263857	3.15276	0.00161736	0.0248503	Up	SPTBN2
ENSG00000126778	930.46	0.831783	0.177755	4.67937	2.88e-06	0.000456359	Up	SIX1
ENSG00000065361	1169.03	0.831647	0.180631	4.60412	4.14e-06	0.000536041	Up	ERBB3
ENSG00000205578	51.1055	0.831208	0.394512	2.10693	0.0351237	0.165601	Ns	POM121B
ENSG00000281332	40.3287	0.830811	0.411514	2.01891	0.0434963	0.189472	Ns	LINC00997
ENSG00000233230	24.9331	0.828809	0.701726	1.1811	0.237562	NA	NA	NA
ENSG00000187609	419.966	0.828182	0.242224	3.41908	0.000628331	0.0134956	Up	EXD3
ENSG00000066248	41.6148	0.828176	0.540552	1.53209	0.1255	0.351598	Ns	NGEF
ENSG00000178821	275.066	0.82333	0.225219	3.65569	0.000256495	0.0080195	Up	TMEM52
ENSG00000183496	665.009	0.823155	0.201042	4.09445	4.23e-05	0.00239764	Up	MEX3B
ENSG00000257135	36.2891	0.822027	0.426599	1.92693	0.0539882	0.215933	Ns	ODC1-DT
ENSG00000186205	56.4935	0.819396	0.394319	2.078	0.0377092	0.173391	Ns	MTARC1
ENSG00000103227	255.988	0.818607	0.254134	3.22117	0.0012767	0.0214278	Up	LMF1
ENSG00000122986	46.0762	0.818557	0.390755	2.09481	0.0361881	0.168945	Ns	HVCN1
ENSG00000160999	251.853	0.818267	0.311607	2.62596	0.00864056	0.0707207	Ns	SH2B2
ENSG00000183484	62.2723	0.816344	0.346854	2.35357	0.0185941	0.112312	Ns	GPR132
ENSG00000176476	282.02	0.816127	0.236932	3.44456	0.000571994	0.0127742	Up	SGF29
ENSG00000229692	33.2671	0.815969	0.523708	1.55806	0.119218	0.342384	Ns	SOS1-IT1
ENSG00000158055	63.5554	0.815535	0.380803	2.14162	0.032224	0.157002	Ns	GRHL3
ENSG00000144908	86.4739	0.814831	0.468193	1.74037	0.0817937	0.274477	Ns	ALDH1L1
ENSG00000176428	209.516	0.814704	0.295247	2.7594	0.00579079	0.0558314	Ns	VPS37D
ENSG00000255769	225.473	0.814443	0.199363	4.08522	4.4e-05	0.00247118	Up	GOLGA2P10
ENSG00000244621	34.8427	0.814314	0.51777	1.57273	0.115781	0.33747	Ns	RPS17P11
ENSG00000116016	5842.06	0.813629	0.200101	4.0661	4.78e-05	0.00257711	Up	EPAS1
ENSG00000119514	109.802	0.811397	0.299072	2.71305	0.00666666	0.0604919	Ns	GALNT12
ENSG00000153012	96.1788	0.811179	0.453196	1.78991	0.0734685	0.258676	Ns	LGI2
ENSG00000121753	1392.86	0.811179	0.222204	3.6506	0.000261624	0.0080673	Up	ADGRB2
ENSG00000205269	853.249	0.811147	0.249317	3.25348	0.00114002	0.0199732	Up	TMEM170B
ENSG00000133740	157.284	0.810921	0.317243	2.55615	0.0105837	0.0801504	Ns	E2F5
ENSG00000246877	47.7966	0.80983	0.394406	2.05329	0.0400444	0.179334	Ns	DNM1P35
ENSG00000138685	8245.45	0.80964	0.225446	3.59128	0.000329063	0.0091163	Up	FGF2
ENSG00000119922	7554.9	0.8092	0.149185	5.42412	5.82e-08	2.45e-05	Up	IFIT2
ENSG00000213139	63.15	0.807817	0.367138	2.20031	0.0277848	0.144099	Ns	CRYGS
ENSG00000281706	94.9271	0.807122	0.312284	2.58457	0.00974997	0.0763736	Ns	LINC01012
ENSG00000246982	47.8122	0.806959	0.429744	1.87777	0.060413	0.230424	Ns	NA
ENSG00000243302	279.428	0.806813	0.279681	2.88476	0.00391706	0.0432974	Up	NA
ENSG00000204128	204.515	0.806295	0.307771	2.61979	0.00879844	0.0713724	Ns	C2orf72
ENSG00000132846	460.3	0.805305	0.228423	3.5255	0.000422688	0.0104824	Up	ZBED3
ENSG00000250770	30.3928	0.804726	0.488633	1.64689	0.0995801	NA	NA	NA
ENSG00000154359	853.752	0.80382	0.280861	2.86199	0.00420992	0.0451216	Up	LONRF1
ENSG00000178947	47.2656	0.802203	0.432742	1.85377	0.0637725	0.237691	Ns	SMIM10L2A
ENSG00000184905	59.4256	0.801683	0.469161	1.70876	0.0874952	0.286322	Ns	TCEAL2
ENSG00000189337	1310.92	0.800568	0.184049	4.34976	1.36e-05	0.00108862	Up	KAZN
ENSG00000178809	28.8489	0.799758	0.563842	1.41841	0.156072	NA	NA	TRIM73
ENSG00000236264	69.5114	0.797539	0.337473	2.36327	0.0181147	0.110687	Ns	RPL26P30
ENSG00000167969	1957.77	0.797504	0.157671	5.05803	4.24e-07	0.000115892	Up	ECI1
ENSG00000065809	999.413	0.795673	0.283018	2.81139	0.00493278	0.05044	Ns	FAM107B
ENSG00000167550	684.398	0.795656	0.210095	3.78713	0.000152396	0.00578649	Up	RHEBL1
ENSG00000100814	4613.48	0.795293	0.24623	3.22988	0.00123842	0.021142	Up	CCNB1IP1
ENSG00000237276	26.9958	0.795051	0.544982	1.45886	0.144605	NA	NA	ANO7L1
ENSG00000163093	44.4262	0.794416	0.460791	1.72403	0.0847033	0.280626	Ns	BBS5
ENSG00000136371	61.1186	0.793003	0.357693	2.21699	0.0266236	0.140338	Ns	MTHFS
ENSG00000061918	129.166	0.792828	0.321327	2.46735	0.0136116	0.093328	Ns	GUCY1B1
ENSG00000172345	38.5911	0.792465	0.498739	1.58894	0.112075	0.332007	Ns	STARD5
ENSG00000115604	106.897	0.79236	0.354743	2.23362	0.0255084	0.136765	Ns	IL18R1
ENSG00000110619	4324.57	0.792304	0.25341	3.12657	0.00176858	0.026362	Up	CARS1
ENSG00000146700	176.148	0.791727	0.265613	2.98075	0.00287544	0.0352757	Up	SSC4D
ENSG00000175197	1131.79	0.791437	0.268799	2.94435	0.00323634	0.0377346	Up	DDIT3
ENSG00000288398	101.167	0.791134	0.267034	2.96267	0.00304985	0.0365231	Up	NA
ENSG00000177679	261.29	0.789938	0.259616	3.04272	0.00234453	0.0310608	Up	SRRM3
ENSG00000167968	29.3744	0.789847	0.46948	1.68239	0.0924936	NA	NA	DNASE1L2
ENSG00000168918	735.3	0.789521	0.218609	3.61157	0.000304354	0.00871869	Up	INPP5D
ENSG00000023171	645.179	0.788509	0.269702	2.92364	0.00345967	0.0393956	Up	GRAMD1B
ENSG00000280739	90.7433	0.78844	0.399589	1.97313	0.0484812	0.202492	Ns	EIF1B-AS1
ENSG00000124602	34.7533	0.787761	0.528969	1.48924	0.136425	0.365588	Ns	UNC5CL
ENSG00000229953	28.3947	0.787672	0.484358	1.62622	0.103903	NA	NA	NA
ENSG00000167992	38.6261	0.787312	0.430648	1.8282	0.0675188	0.24645	Ns	VWCE
ENSG00000265190	35.2612	0.787096	0.447272	1.75977	0.0784467	0.268683	Ns	ANXA8
ENSG00000283491	64.6305	0.785542	0.466486	1.68396	0.0921898	0.295109	Ns	NA
ENSG00000172366	646.14	0.784476	0.189129	4.14784	3.36e-05	0.0020518	Up	MCRIP2
ENSG00000213420	117.253	0.784343	0.262544	2.98747	0.00281298	0.0348678	Up	GPC2
ENSG00000115339	3831.68	0.784142	0.234306	3.34665	0.000817937	0.0162444	Up	GALNT3
ENSG00000280374	92.9707	0.782215	0.391078	2.00015	0.0454841	0.194275	Ns	NA
ENSG00000106624	283.63	0.781872	0.24019	3.25523	0.00113301	0.0199187	Up	AEBP1
ENSG00000212916	36.2865	0.781588	0.639113	1.22293	0.221358	0.473293	Ns	MAP10
ENSG00000185730	478.676	0.781343	0.176488	4.42718	9.55e-06	0.000856348	Up	ZNF696
ENSG00000171159	913.711	0.780716	0.176917	4.4129	1.02e-05	0.000900121	Up	C9orf16
ENSG00000131203	127.506	0.780143	0.273381	2.85369	0.00432153	0.0459369	Up	IDO1
ENSG00000255310	89.625	0.777884	0.336374	2.31256	0.0207469	0.120111	Ns	NA
ENSG00000264230	29.3787	0.777361	0.542049	1.43412	0.151539	NA	NA	ANXA8L1
ENSG00000107829	572.519	0.777293	0.212838	3.65204	0.000260166	0.0080673	Up	FBXW4
ENSG00000186409	48.509	0.776578	0.592137	1.31148	0.189694	0.435981	Ns	CCDC30
ENSG00000180613	27.0573	0.775392	0.65111	1.19088	0.233702	NA	NA	GSX2
ENSG00000188732	83.2326	0.775021	0.358447	2.16216	0.0306056	0.15286	Ns	FAM221A
ENSG00000223749	412.942	0.774846	0.297689	2.60287	0.00924462	0.0739285	Ns	MIR503HG
ENSG00000168505	503.319	0.773909	0.256107	3.02182	0.0025126	0.0323476	Up	GBX2
ENSG00000198914	159.493	0.772991	0.269314	2.87023	0.00410177	0.0445036	Up	POU3F3
ENSG00000228486	35.5509	0.772499	0.630449	1.22532	0.220456	0.472474	Ns	C2orf92
ENSG00000185885	2439.29	0.771819	0.201771	3.82522	0.000130658	0.00514313	Up	IFITM1
ENSG00000224975	22.5304	0.77077	0.557369	1.38287	0.166704	NA	NA	INE1
ENSG00000134470	146.724	0.770376	0.283364	2.71868	0.00655438	0.0599202	Ns	IL15RA
ENSG00000261115	2090.39	0.770153	0.20298	3.79423	0.000148102	0.00571587	Up	TMEM178B
ENSG00000156381	1811.53	0.770117	0.183612	4.19426	2.74e-05	0.00174171	Up	ANKRD9
ENSG00000126603	291.878	0.769289	0.208262	3.69385	0.000220886	0.00742007	Up	GLIS2
ENSG00000072182	22.8281	0.76892	0.744879	1.03227	0.301943	NA	NA	ASIC4
ENSG00000285679	41.8436	0.768601	0.655935	1.17176	0.241292	0.496607	Ns	NA
ENSG00000135929	52.5097	0.767523	0.463794	1.65488	0.0979493	0.305308	Ns	CYP27A1
ENSG00000203709	27.9385	0.767101	0.504009	1.522	0.128009	NA	NA	MIR29B2CHG
ENSG00000223511	46.6567	0.766474	0.375376	2.04188	0.0411631	0.182605	Ns	NA
ENSG00000185950	1905.14	0.765914	0.181602	4.21753	2.47e-05	0.00162821	Up	IRS2
ENSG00000120658	87.3615	0.765447	0.382523	2.00105	0.0453874	0.194165	Ns	ENOX1
ENSG00000230074	403.188	0.76512	0.256576	2.98204	0.00286332	0.0352456	Up	NA
ENSG00000153253	129.063	0.765105	0.325392	2.35133	0.0187063	0.112909	Ns	SCN3A
ENSG00000164284	2924.16	0.76481	0.257045	2.97539	0.00292617	0.0357574	Up	GRPEL2
ENSG00000173040	312.579	0.764724	0.258427	2.95915	0.00308487	0.0367718	Up	EVC2
ENSG00000166341	321.659	0.764548	0.21511	3.55422	0.000379097	0.00985828	Up	DCHS1
ENSG00000188177	620.195	0.76329	0.317016	2.40773	0.0160519	0.102968	Ns	ZC3H6
ENSG00000164742	40.666	0.762421	0.63089	1.20848	0.226861	0.479869	Ns	ADCY1
ENSG00000142621	69.5501	0.762132	0.35087	2.17212	0.0298465	0.150442	Ns	FHAD1
ENSG00000235100	31.0199	0.76205	0.506716	1.5039	0.132607	NA	NA	NA
ENSG00000107902	457.276	0.759793	0.225893	3.3635	0.0007696	0.015603	Up	LHPP
ENSG00000205746	218.771	0.759213	0.288703	2.62974	0.0085451	0.0700967	Ns	PKD1P4
ENSG00000161896	435.717	0.758798	0.222266	3.41392	0.00064036	0.0136865	Up	IP6K3
ENSG00000116584	3824.46	0.758453	0.228624	3.31747	0.000908372	0.0173606	Up	ARHGEF2
ENSG00000158106	748.914	0.758428	0.223472	3.39384	0.000689203	0.0144206	Up	RHPN1
ENSG00000107821	440.83	0.757396	0.202427	3.74158	0.00018287	0.00658597	Up	KAZALD1
ENSG00000135473	937.308	0.756643	0.222434	3.40165	0.000669804	0.0141773	Up	PAN2
ENSG00000145476	69.2571	0.756195	0.351874	2.14905	0.0316304	0.155565	Ns	CYP4V2
ENSG00000137193	2525.43	0.755126	0.180485	4.18386	2.87e-05	0.00181288	Up	PIM1
ENSG00000168758	1598.9	0.754803	0.195375	3.86337	0.000111835	0.00468685	Up	SEMA4C
ENSG00000134321	3479.42	0.754789	0.167434	4.50798	6.54e-06	0.000677094	Up	RSAD2
ENSG00000219891	34.4794	0.754572	0.577962	1.30558	0.191697	0.438766	Ns	ZSCAN12P1
ENSG00000140465	83.5465	0.753983	0.52875	1.42597	0.153877	0.389155	Ns	CYP1A1
ENSG00000169228	180.192	0.753096	0.214496	3.511	0.000446427	0.0107915	Up	RAB24
ENSG00000166886	2044.39	0.751921	0.161975	4.6422	3.45e-06	0.00049636	Up	NAB2
ENSG00000203499	74.2625	0.751204	0.341922	2.197	0.0280202	0.144976	Ns	IQANK1
ENSG00000261512	31.6525	0.750541	0.536504	1.39895	0.161829	NA	NA	NA
ENSG00000256594	51.3716	0.750216	0.413318	1.81511	0.0695076	0.250754	Ns	NA
ENSG00000280744	49.5653	0.749985	0.389532	1.92535	0.0541856	0.216232	Ns	LINC01173
ENSG00000257027	184.711	0.74989	0.2857	2.62475	0.00867128	0.0708488	Ns	NA
ENSG00000099814	2630.53	0.749288	0.145518	5.14913	2.62e-07	7.54e-05	Up	CEP170B
ENSG00000204444	44.5736	0.748246	0.39245	1.9066	0.0565721	0.222207	Ns	APOM
ENSG00000145002	50.894	0.748067	0.432415	1.72997	0.0836352	0.278267	Ns	FAM86B2
ENSG00000025039	170.256	0.747232	0.306479	2.43812	0.014764	0.0980354	Ns	RRAGD
ENSG00000172803	46.7271	0.746429	0.454429	1.64257	0.100473	0.309813	Ns	SNX32
ENSG00000148339	1052.59	0.746222	0.160647	4.64512	3.4e-06	0.00049636	Up	SLC25A25
ENSG00000111912	620.768	0.746028	0.236719	3.15154	0.00162413	0.0248572	Up	NCOA7
ENSG00000167393	997.006	0.745756	0.191872	3.88673	0.000101605	0.00441415	Up	PPP2R3B
ENSG00000196338	28.4492	0.743579	0.590254	1.25976	0.207756	NA	NA	NLGN3
ENSG00000080224	40.6807	0.742592	0.414813	1.79019	0.0734241	0.258676	Ns	EPHA6
ENSG00000110042	62.0345	0.739814	0.350892	2.10838	0.0349982	0.165287	Ns	DTX4
ENSG00000120820	173.034	0.739386	0.396714	1.86378	0.0623532	0.234835	Ns	GLT8D2
ENSG00000253741	69.1656	0.738681	0.470813	1.56895	0.11666	0.338175	Ns	LNCOC1
ENSG00000204685	186.979	0.738318	0.360641	2.04724	0.0406344	0.18096	Ns	STARD7-AS1
ENSG00000186523	225.137	0.737862	0.283495	2.60274	0.00924832	0.0739285	Ns	FAM86B1
ENSG00000166986	9772.19	0.737248	0.236491	3.11744	0.00182429	0.0268823	Up	MARS1
ENSG00000274750	185.641	0.736805	0.323655	2.27652	0.0228151	0.127169	Ns	H3C6
ENSG00000138646	9720.97	0.736778	0.201799	3.65105	0.000261168	0.0080673	Up	HERC5
ENSG00000176842	49.9331	0.736592	0.416513	1.76847	0.0769816	0.265828	Ns	IRX5
ENSG00000107281	668.563	0.736383	0.187835	3.92036	8.84e-05	0.00396196	Up	NPDC1
ENSG00000164604	179.433	0.735956	0.292593	2.51529	0.0118934	0.085964	Ns	GPR85
ENSG00000169926	932.028	0.735557	0.217357	3.3841	0.000714112	0.0147723	Up	KLF13
ENSG00000151006	42.9375	0.735268	0.439041	1.67471	0.0939907	0.297955	Ns	PRSS53
ENSG00000123329	22.2759	0.735177	0.69734	1.05426	0.291765	NA	NA	ARHGAP9
ENSG00000205763	189.16	0.735153	0.218255	3.36831	0.000756292	0.0154117	Up	RP9P
ENSG00000122741	2282.16	0.734264	0.272694	2.69263	0.00708908	0.0627129	Ns	DCAF10
ENSG00000145214	1172.35	0.733851	0.18292	4.01186	6.02e-05	0.00294961	Up	DGKQ
ENSG00000112511	4486.44	0.733833	0.14734	4.98054	6.34e-07	0.000141607	Up	PHF1
ENSG00000197989	1445.51	0.733686	0.193784	3.78609	0.000153034	0.00578649	Up	SNHG12
ENSG00000071073	76.0293	0.731548	0.399479	1.83126	0.0670625	0.245686	Ns	MGAT4A
ENSG00000224577	56.0789	0.731485	0.440345	1.66117	0.0966801	0.303317	Ns	LINC01117
ENSG00000170542	32.7348	0.731112	0.513142	1.42478	0.154222	NA	NA	SERPINB9
ENSG00000181218	749.798	0.730133	0.234317	3.11601	0.00183315	0.0268823	Up	H2AW
ENSG00000272468	110.148	0.729323	0.379725	1.92066	0.0547743	0.217465	Ns	NA
ENSG00000179588	410.833	0.729187	0.227074	3.21124	0.00132166	0.0219467	Up	ZFPM1
ENSG00000060982	7074.45	0.728548	0.459229	1.58646	0.112636	0.332676	Ns	BCAT1
ENSG00000150054	538.572	0.727405	0.222584	3.268	0.00108311	0.0193985	Up	MPP7
ENSG00000113916	880.133	0.727254	0.189446	3.83885	0.000123614	0.00495498	Up	BCL6
ENSG00000164099	359.469	0.72713	0.238297	3.05137	0.00227802	0.0307614	Up	PRSS12
ENSG00000151623	29.5916	0.725638	0.597154	1.21516	0.224305	NA	NA	NR3C2
ENSG00000198576	126.375	0.725295	0.329094	2.20391	0.0275306	0.143734	Ns	ARC
ENSG00000114796	1650.6	0.72402	0.227626	3.18075	0.00146896	0.0233986	Up	KLHL24
ENSG00000183072	662.348	0.723924	0.242504	2.98521	0.00283388	0.0350012	Up	NKX2-5
ENSG00000172889	772.435	0.723748	0.197338	3.66756	0.000244872	0.00790453	Up	EGFL7
ENSG00000225383	583.149	0.723262	0.233663	3.09532	0.00196598	0.0279037	Up	SFTA1P
ENSG00000135127	67.9731	0.723168	0.321226	2.25127	0.0243683	0.13247	Ns	BICDL1
ENSG00000149380	39.9637	0.722688	0.407346	1.77414	0.0760406	0.264163	Ns	P4HA3
ENSG00000261087	41.8873	0.72246	0.405509	1.78161	0.0748123	0.262296	Ns	ZNNT1
ENSG00000235448	132.386	0.722264	0.503514	1.43445	0.151445	0.385467	Ns	LURAP1L-AS1
ENSG00000185250	25.4984	0.722254	0.57339	1.25962	0.207807	NA	NA	PPIL6
ENSG00000149927	372.332	0.722078	0.237455	3.0409	0.0023587	0.0311355	Up	DOC2A
ENSG00000173295	143.7	0.721939	0.372713	1.93699	0.052747	0.212993	Ns	FAM86B3P
ENSG00000223804	35.53	0.72087	0.520885	1.38393	0.166379	0.40604	Ns	NA
ENSG00000166707	140.512	0.71973	0.315999	2.27764	0.0227482	0.126963	Ns	ZCCHC18
ENSG00000117115	271.335	0.718993	0.219711	3.27245	0.00106619	0.019253	Up	PADI2
ENSG00000157111	671.812	0.71876	0.207556	3.46297	0.000534239	0.0122763	Up	TMEM171
ENSG00000229117	20310.5	0.718741	0.239944	2.99546	0.00274033	0.0344835	Up	RPL41
ENSG00000110675	77.3554	0.718708	0.333422	2.15555	0.0311187	0.154441	Ns	ELMOD1
ENSG00000106105	5342.27	0.71863	0.504518	1.42439	0.154334	0.389654	Ns	GARS1
ENSG00000127564	1372.83	0.718417	0.143872	4.99343	5.93e-07	0.000141107	Up	PKMYT1
ENSG00000233024	31.4024	0.717742	0.512832	1.39957	0.161644	NA	NA	NPIPA9
ENSG00000196814	348.247	0.714522	0.199223	3.58654	0.000335096	0.00921346	Up	MVB12B
ENSG00000181852	2870.85	0.714455	0.201156	3.55175	0.000382674	0.00992323	Up	RNF41
ENSG00000139835	165.158	0.713291	0.260088	2.74249	0.00609747	0.0576704	Ns	GRTP1
ENSG00000107105	118.266	0.713262	0.327943	2.17496	0.0296331	0.150058	Ns	ELAVL2
ENSG00000234741	12543.2	0.712988	0.250971	2.84092	0.00449843	0.0472868	Up	GAS5
ENSG00000234769	68.2722	0.712942	0.405855	1.75664	0.0789786	0.269745	Ns	WASH4P
ENSG00000237886	43.2105	0.712808	0.449794	1.58474	0.113024	0.333423	Ns	NALT1
ENSG00000128739	65.5881	0.712795	0.356602	1.99885	0.0456244	0.19457	Ns	SNRPN
ENSG00000150782	381.875	0.712684	0.230989	3.08536	0.00203309	0.0285806	Up	IL18
ENSG00000127561	381.557	0.71237	0.214928	3.31446	0.000918211	0.0174444	Up	SYNGR3
ENSG00000146674	792.261	0.710368	0.196088	3.62271	0.000291533	0.0085644	Up	IGFBP3
ENSG00000116701	204.95	0.71028	0.278999	2.54581	0.0109024	0.0816923	Ns	NCF2
ENSG00000130193	1663.78	0.710083	0.162561	4.36809	1.25e-05	0.00102358	Up	THEM6
ENSG00000173157	24.0313	0.709375	0.716503	0.990052	0.322149	NA	NA	ADAMTS20
ENSG00000142623	67.8853	0.709208	0.348632	2.03426	0.0419255	0.184698	Ns	PADI1
ENSG00000091490	2527.01	0.709133	0.23043	3.07744	0.00208788	0.0291053	Up	SEL1L3
ENSG00000215039	46.9483	0.708405	0.425549	1.66469	0.0959752	0.301885	Ns	CD27-AS1
ENSG00000117862	187.396	0.708211	0.21645	3.27193	0.00106814	0.0192565	Up	TXNDC12
ENSG00000112787	1436.5	0.708021	0.193639	3.6564	0.000255785	0.0080195	Up	FBRSL1
ENSG00000213906	49.1848	0.707883	0.370749	1.90933	0.056219	0.221192	Ns	LTB4R2
ENSG00000157514	748.006	0.707639	0.211765	3.34162	0.0008329	0.0163885	Up	TSC22D3
ENSG00000172403	132.329	0.707433	0.302718	2.33694	0.0194424	0.115881	Ns	SYNPO2
ENSG00000171812	250.22	0.707413	0.25861	2.73544	0.00622961	0.0584068	Ns	COL8A2
ENSG00000230409	339.276	0.70675	0.686029	1.0302	0.302914	0.559458	Ns	TCEA1P2
ENSG00000286724	33.4308	0.706479	0.509154	1.38755	0.165273	0.404876	Ns	NA
ENSG00000223745	401.252	0.705661	0.268973	2.62354	0.00870219	0.0708488	Ns	CCDC18-AS1
ENSG00000164038	337.269	0.705083	0.258849	2.72392	0.00645117	0.0594525	Ns	SLC9B2
ENSG00000230979	37.0773	0.70474	0.502226	1.40323	0.160547	0.397482	Ns	NA
ENSG00000279696	34.343	0.704714	0.437887	1.60935	0.107539	0.324175	Ns	NA
ENSG00000196296	70.9468	0.703751	0.375222	1.87556	0.0607161	0.231101	Ns	ATP2A1
ENSG00000165730	121.744	0.703249	0.402411	1.74759	0.0805349	0.272088	Ns	STOX1
ENSG00000131650	257.209	0.703099	0.216606	3.24599	0.00117044	0.0203627	Up	KREMEN2
ENSG00000181274	238.322	0.703067	0.212268	3.31216	0.000925771	0.0175272	Up	FRAT2
ENSG00000138378	27.2313	0.702618	0.546973	1.28456	0.198947	NA	NA	STAT4
ENSG00000077522	226.715	0.701526	0.262675	2.6707	0.00756928	0.0652723	Ns	ACTN2
ENSG00000145777	49.0048	0.700625	0.572239	1.22436	0.220817	0.47297	Ns	TSLP
ENSG00000188483	242.002	0.698842	0.251525	2.77842	0.00546245	0.0533234	Ns	IER5L
ENSG00000204220	1362.94	0.698532	0.547765	1.27524	0.202224	0.45242	Ns	PFDN6
ENSG00000152953	351.058	0.698506	0.241848	2.88819	0.0038746	0.0430017	Up	STK32B
ENSG00000136828	280.349	0.698043	0.286747	2.43436	0.0149183	0.0986592	Ns	RALGPS1
ENSG00000140279	142.642	0.697657	0.384515	1.81438	0.0696192	0.250771	Ns	DUOX2
ENSG00000213626	1562.32	0.696256	0.15809	4.40419	1.06e-05	0.000922177	Up	LBH
ENSG00000225953	96.6204	0.695613	0.294842	2.35927	0.0183107	0.111505	Ns	SATB2-AS1
ENSG00000196954	270.829	0.694285	0.238862	2.90664	0.00365333	0.0410878	Up	CASP4
ENSG00000133937	35.357	0.693633	0.463096	1.49782	0.134181	0.363001	Ns	GSC
ENSG00000170293	179.535	0.693241	0.274802	2.5227	0.0116459	0.0846038	Ns	CMTM8
ENSG00000149591	5124.52	0.693197	0.134622	5.14921	2.62e-07	7.54e-05	Up	TAGLN
ENSG00000196526	1848.87	0.692884	0.169189	4.09533	4.22e-05	0.00239764	Up	AFAP1
ENSG00000010626	307.91	0.691674	0.260953	2.65057	0.00803571	0.0679716	Ns	LRRC23
ENSG00000117971	26.1269	0.690039	0.560487	1.23114	0.21827	NA	NA	CHRNB4
ENSG00000102409	492.606	0.688985	0.238947	2.88342	0.0039338	0.0434386	Up	BEX4
ENSG00000182325	871.976	0.688724	0.14897	4.62324	3.78e-06	0.000516778	Up	FBXL6
ENSG00000069482	33.0162	0.688615	0.55447	1.24193	0.214262	NA	NA	GAL
ENSG00000185933	29.835	0.688077	0.534551	1.28721	0.198022	NA	NA	CALHM1
ENSG00000137393	1116.18	0.686853	0.206394	3.32788	0.000875106	0.0169492	Up	RNF144B
ENSG00000144045	72.6904	0.686574	0.352712	1.94656	0.0515875	0.209938	Ns	DQX1
ENSG00000154529	267.334	0.68636	0.254544	2.69643	0.00700867	0.0622031	Ns	CNTNAP3B
ENSG00000188322	264.163	0.685864	0.3212	2.13532	0.0327349	0.15862	Ns	SBK1
ENSG00000154134	1202.28	0.68567	0.186093	3.68455	0.000229103	0.00754921	Up	ROBO3
ENSG00000169255	348.155	0.685466	0.266365	2.57341	0.0100702	0.0778856	Ns	B3GALNT1
ENSG00000184489	274.722	0.685313	0.255659	2.68057	0.00734969	0.0639682	Ns	PTP4A3
ENSG00000248932	70.611	0.685148	0.354889	1.9306	0.0535331	0.215214	Ns	NA
ENSG00000137203	934.362	0.684517	0.161986	4.22577	2.38e-05	0.0015793	Up	TFAP2A
ENSG00000107331	2071.06	0.684281	0.185882	3.68126	0.000232088	0.0075813	Up	ABCA2
ENSG00000198133	184.121	0.684218	0.271037	2.52445	0.0115881	0.0843702	Ns	TMEM229B
ENSG00000171790	57.0764	0.683804	0.452893	1.50986	0.13108	0.359231	Ns	SLFNL1
ENSG00000168913	46.1149	0.683783	0.411503	1.66167	0.0965782	0.303084	Ns	ENHO
ENSG00000155269	36.5885	0.683649	0.506957	1.34853	0.177487	0.419041	Ns	GPR78
ENSG00000160801	110.458	0.683598	0.315853	2.16429	0.0304418	0.152424	Ns	PTH1R
ENSG00000104059	251.187	0.683439	0.285071	2.39744	0.0165103	0.104647	Ns	FAM189A1
ENSG00000157927	101.957	0.683069	0.315073	2.16797	0.0301609	0.151539	Ns	RADIL
ENSG00000215866	29.5042	0.683016	0.532469	1.28273	0.199585	NA	NA	LINC01356
ENSG00000227354	77.6488	0.681898	0.463694	1.47058	0.141405	0.371613	Ns	RBM26-AS1
ENSG00000172037	4316.52	0.680528	0.170728	3.98605	6.72e-05	0.00319644	Up	LAMB2
ENSG00000166323	40.5034	0.680166	0.516656	1.31648	0.188014	0.434044	Ns	C11orf65
ENSG00000078081	211.626	0.679783	0.324969	2.09184	0.0364532	0.16982	Ns	LAMP3
ENSG00000130940	199.4	0.679629	0.24288	2.7982	0.00513876	0.0513467	Ns	CASZ1
ENSG00000214796	67.5917	0.679568	0.319921	2.12417	0.0336557	0.160897	Ns	TUBA5P
ENSG00000149131	138.887	0.67925	0.308862	2.1992	0.0278635	0.144302	Ns	SERPING1
ENSG00000189149	26.5179	0.678212	0.542861	1.24933	0.211545	NA	NA	CRYM-AS1
ENSG00000186493	121.52	0.677603	0.264782	2.5591	0.0104943	0.0798604	Ns	C5orf38
ENSG00000206538	3967.1	0.676823	0.209702	3.22754	0.00124858	0.0211562	Up	VGLL3
ENSG00000123612	26.7982	0.676692	0.529299	1.27847	0.201084	NA	NA	ACVR1C
ENSG00000172350	115.867	0.676437	0.386431	1.75047	0.0800371	0.271619	Ns	ABCG4
ENSG00000136275	44.0967	0.676371	0.440189	1.53655	0.124404	0.349963	Ns	C7orf69
ENSG00000277156	52.854	0.675555	0.357629	1.88898	0.0588941	0.227708	Ns	TOMM40P1
ENSG00000257642	98.0637	0.675347	0.316289	2.13522	0.0327429	0.15862	Ns	KCCAT198
ENSG00000174332	151.62	0.674505	0.309804	2.1772	0.0294654	0.149555	Ns	GLIS1
ENSG00000224592	29.5834	0.6744	0.537926	1.2537	0.20995	NA	NA	MIR3659HG
ENSG00000170500	81.5353	0.673974	0.360214	1.87104	0.0613396	0.232585	Ns	LONRF2
ENSG00000185652	44.4703	0.673478	0.508972	1.32321	0.185765	0.430802	Ns	NTF3
ENSG00000243679	172.745	0.672972	0.279906	2.40428	0.0162043	0.103472	Ns	NA
ENSG00000162804	101.877	0.672816	0.29422	2.28678	0.0222087	0.125062	Ns	SNED1
ENSG00000107223	2505.04	0.672799	0.456951	1.47237	0.140922	0.370877	Ns	EDF1
ENSG00000134461	130.512	0.672599	0.279376	2.4075	0.016062	0.102968	Ns	ANKRD16
ENSG00000224281	33.2716	0.672449	0.443549	1.51607	0.129503	0.356965	Ns	SLC25A5-AS1
ENSG00000185100	296.032	0.672159	0.237446	2.83079	0.00464338	0.0482489	Up	ADSS1
ENSG00000167136	191.356	0.671832	0.234208	2.86853	0.00412388	0.0445891	Up	ENDOG
ENSG00000125246	48.7108	0.671492	0.468248	1.43405	0.151558	0.385517	Ns	CLYBL
ENSG00000168575	2233.42	0.670852	0.254215	2.63891	0.00831725	0.0692661	Ns	SLC20A2
ENSG00000228589	149.385	0.670805	0.463446	1.44743	0.147777	0.380678	Ns	SPCS2P4
ENSG00000138031	2074.44	0.670436	0.192596	3.48105	0.00049945	0.0117791	Up	ADCY3
ENSG00000269028	26.2745	0.67034	0.546363	1.22691	0.219855	NA	NA	MTRNR2L12
ENSG00000196547	1807.14	0.670258	0.175633	3.81624	0.000135498	0.00529557	Up	MAN2A2
ENSG00000128692	1095.28	0.67012	0.233822	2.86594	0.0041577	0.0447812	Up	EIF2S2P4
ENSG00000112414	1879.07	0.669383	0.195394	3.42581	0.00061296	0.0133885	Up	ADGRG6
ENSG00000152518	2396.47	0.66925	0.17172	3.89732	9.73e-05	0.00429169	Up	ZFP36L2
ENSG00000259583	25.9093	0.669087	0.557968	1.19915	0.23047	NA	NA	NA
ENSG00000162337	1718.65	0.669016	0.169574	3.94528	7.97e-05	0.00366481	Up	LRP5
ENSG00000174943	668.628	0.668736	0.200704	3.33196	0.000862378	0.0168297	Up	KCTD13
ENSG00000184575	14045.1	0.668667	0.246594	2.71161	0.00669577	0.0605778	Ns	XPOT
ENSG00000148357	68.8387	0.668097	0.461952	1.44625	0.148108	0.380814	Ns	HMCN2
ENSG00000085831	69.0317	0.668073	0.346171	1.92989	0.0536201	0.215377	Ns	TTC39A
ENSG00000166402	2322.74	0.667798	0.185096	3.60785	0.000308748	0.00877565	Up	TUB
ENSG00000198205	264.322	0.667491	0.202433	3.29735	0.000976017	0.0182886	Up	ZXDA
ENSG00000121897	676.748	0.667033	0.243914	2.73471	0.00624358	0.0584068	Ns	LIAS
ENSG00000184584	1614.87	0.66648	0.165696	4.02231	5.76e-05	0.0028543	Up	STING1
ENSG00000260442	73.5606	0.665275	0.34897	1.90639	0.0565992	0.222234	Ns	ATP2A1-AS1
ENSG00000198435	181.301	0.665027	0.33672	1.97502	0.0482664	0.201903	Ns	NRARP
ENSG00000211584	948.336	0.664762	0.204852	3.24508	0.00117418	0.0203953	Up	SLC48A1
ENSG00000246596	25.662	0.664231	0.499846	1.32887	0.183891	NA	NA	NA
ENSG00000246477	29.0717	0.663766	0.461789	1.43738	0.15061	NA	NA	NA
ENSG00000137218	496.303	0.663309	0.189781	3.49513	0.00047383	0.0112475	Up	FRS3
ENSG00000116106	391.889	0.663214	0.178119	3.72344	0.000196527	0.00691508	Up	EPHA4
ENSG00000225138	77.1582	0.6632	0.328256	2.02038	0.0433443	0.188896	Ns	SLC9A3-AS1
ENSG00000088543	91.1951	0.662096	0.322462	2.05326	0.0400478	0.179334	Ns	C3orf18
ENSG00000170634	187.87	0.661857	0.272585	2.42808	0.0151791	0.0996424	Ns	ACYP2
ENSG00000276334	88.4075	0.661147	0.510466	1.29518	0.195257	0.44353	Ns	NA
ENSG00000196150	635.688	0.661032	0.21599	3.06048	0.00220983	0.0301353	Up	ZNF250
ENSG00000142798	3238.62	0.660851	0.201378	3.28164	0.00103204	0.0188473	Up	HSPG2
ENSG00000120217	5272.07	0.660335	0.223707	2.95179	0.0031594	0.0372959	Up	CD274
ENSG00000162105	458.022	0.660128	0.229245	2.87958	0.00398207	0.0436714	Up	SHANK2
ENSG00000153093	27.2856	0.659549	0.650376	1.0141	0.310533	NA	NA	ACOXL
ENSG00000276966	76.4865	0.659471	0.52889	1.24689	0.212436	0.464327	Ns	H4C5
ENSG00000086300	141.573	0.657907	0.316223	2.08052	0.037478	0.172683	Ns	SNX10
ENSG00000174206	352.067	0.657056	0.267476	2.45651	0.0140294	0.0950613	Ns	C12orf66
ENSG00000216901	28.4765	0.657045	0.490956	1.3383	0.1808	NA	NA	ZNF603P
ENSG00000286940	115.738	0.656895	0.315159	2.08433	0.0371302	0.171673	Ns	MICB-DT
ENSG00000213713	87.2722	0.656802	0.328708	1.99813	0.0457023	0.194785	Ns	PIGCP1
ENSG00000159884	69.6842	0.656668	0.354831	1.85065	0.0642201	0.238872	Ns	CCDC107
ENSG00000153094	746.891	0.656329	0.250264	2.62255	0.00872742	0.0708488	Ns	BCL2L11
ENSG00000184209	228.039	0.656216	0.275822	2.37913	0.0173535	0.107409	Ns	SNRNP35
ENSG00000103888	106.847	0.656138	0.351905	1.86453	0.0622472	0.234725	Ns	CEMIP
ENSG00000167513	4663.63	0.656035	0.152079	4.31379	1.6e-05	0.00121112	Up	CDT1
ENSG00000135144	57.7826	0.655669	0.571534	1.14721	0.251296	0.506679	Ns	DTX1
ENSG00000233954	144.32	0.654066	0.370473	1.76549	0.0774819	0.266798	Ns	UQCRHL
ENSG00000119508	137.563	0.653712	0.317092	2.06158	0.0392473	0.177034	Ns	NR4A3
ENSG00000103089	107.853	0.653695	0.299943	2.1794	0.0293018	0.148938	Ns	FA2H
ENSG00000169248	30.4932	0.653388	0.495181	1.31949	0.187004	NA	NA	CXCL11
ENSG00000198208	344.894	0.652598	0.201982	3.23097	0.00123369	0.0211004	Up	RPS6KL1
ENSG00000262155	114.964	0.651076	0.289516	2.24884	0.0245226	0.133177	Ns	LINC02175
ENSG00000256092	35.8614	0.650935	0.452671	1.43799	0.150437	0.383738	Ns	SBNO1-AS1
ENSG00000149527	72.8619	0.650872	0.467344	1.3927	0.163709	0.402306	Ns	PLCH2
ENSG00000112559	253.637	0.650758	0.227003	2.86673	0.00414736	0.0447138	Up	MDFI
ENSG00000146556	239.639	0.650726	0.221671	2.93554	0.00332965	0.0384315	Up	WASH2P
ENSG00000178467	535.023	0.65018	0.175958	3.6951	0.000219802	0.00742007	Up	P4HTM
ENSG00000204634	465.217	0.648767	0.230793	2.81103	0.00493826	0.05044	Ns	TBC1D8
ENSG00000095397	319.204	0.648663	0.242793	2.67167	0.00754745	0.0651502	Ns	WHRN
ENSG00000137878	49.6849	0.648115	0.453844	1.42806	0.153276	0.388167	Ns	GCOM1
ENSG00000012171	1179.42	0.647441	0.149943	4.31792	1.58e-05	0.0012076	Up	SEMA3B
ENSG00000189319	609.247	0.647224	0.181453	3.56688	0.000361252	0.0096419	Up	FAM53B
ENSG00000133134	481.758	0.647014	0.180397	3.58661	0.000335	0.00921346	Up	BEX2
ENSG00000071242	1287.25	0.645555	0.194117	3.32559	0.000882311	0.0170585	Up	RPS6KA2
ENSG00000196189	73.2441	0.645257	0.329557	1.95795	0.0502355	0.206505	Ns	SEMA4A
ENSG00000100445	136.478	0.644439	0.261212	2.46711	0.0136209	0.0933333	Ns	SDR39U1
ENSG00000230555	24.5918	0.644058	0.615016	1.04722	0.294997	NA	NA	NA
ENSG00000155016	602.337	0.643942	0.208089	3.09454	0.00197116	0.0279409	Up	CYP2U1
ENSG00000173621	573.701	0.643669	0.192646	3.3412	0.000834179	0.0163885	Up	LRFN4
ENSG00000228288	77.7475	0.643354	0.326258	1.97192	0.0486192	0.202759	Ns	PCAT6
ENSG00000162755	22.1159	0.64322	0.729985	0.881141	0.378241	NA	NA	KLHDC9
ENSG00000165449	35.7345	0.642914	0.573451	1.12113	0.262232	0.519475	Ns	SLC16A9
ENSG00000143434	179.157	0.642863	0.213868	3.00588	0.00264812	0.0335787	Up	SEMA6C
ENSG00000121361	650.785	0.642585	0.179852	3.57285	0.000353111	0.00949407	Up	KCNJ8
ENSG00000140092	105.777	0.642496	0.31848	2.01738	0.043656	0.189619	Ns	FBLN5
ENSG00000116991	891.125	0.642407	0.186872	3.43768	0.000586719	0.0129969	Up	SIPA1L2
ENSG00000006704	1974.23	0.642306	0.211985	3.02995	0.00244592	0.0317883	Up	GTF2IRD1
ENSG00000063660	2483.87	0.641765	0.138953	4.61856	3.86e-06	0.000522042	Up	GPC1
ENSG00000147364	950.115	0.641328	0.217302	2.95132	0.00316414	0.0373116	Up	FBXO25
ENSG00000019582	165.138	0.640749	0.270622	2.36769	0.0178994	0.109733	Ns	CD74
ENSG00000254595	38.6108	0.640588	0.443433	1.44461	0.148567	0.381259	Ns	NA
ENSG00000070476	1402.61	0.640586	0.19013	3.36921	0.000753848	0.0153906	Up	ZXDC
ENSG00000177943	180.623	0.639791	0.221187	2.89254	0.00382146	0.0425848	Up	MAMDC4
ENSG00000106327	66.6736	0.639731	0.359626	1.77888	0.0752591	0.263034	Ns	TFR2
ENSG00000167930	2867.79	0.639233	0.154032	4.15001	3.32e-05	0.00204392	Up	FAM234A
ENSG00000248124	308.354	0.638431	0.26612	2.39904	0.0164383	0.104422	Ns	RRN3P1
ENSG00000149557	65.4874	0.63811	0.422147	1.51158	0.13064	0.358655	Ns	FEZ1
ENSG00000242294	60.3813	0.638047	0.380635	1.67627	0.093685	0.297203	Ns	STAG3L5P
ENSG00000205795	95.1842	0.637768	0.364805	1.74824	0.0804221	0.271844	Ns	CYS1
ENSG00000259104	147.822	0.63739	0.275394	2.31447	0.0206422	0.119834	Ns	PTCSC3
ENSG00000156466	863.408	0.63691	0.171964	3.70375	0.000212437	0.00723109	Up	GDF6
ENSG00000102109	158.075	0.636276	0.343691	1.8513	0.0641259	0.238765	Ns	PCSK1N
ENSG00000196422	1268.38	0.636105	0.164415	3.8689	0.000109326	0.00465509	Up	PPP1R26
ENSG00000158220	59.5897	0.635529	0.339787	1.87038	0.0614317	0.232772	Ns	ESYT3
ENSG00000102886	38.9327	0.635359	0.439447	1.44582	0.148228	0.380954	Ns	GDPD3
ENSG00000122367	77.5146	0.635295	0.36135	1.75812	0.0787279	0.269225	Ns	LDB3
ENSG00000176454	2559.6	0.634594	0.180798	3.50996	0.000448177	0.0108026	Up	LPCAT4
ENSG00000160172	166.42	0.634196	0.343393	1.84685	0.064769	0.240342	Ns	FAM86C2P
ENSG00000095739	240.228	0.632895	0.21521	2.94083	0.00327336	0.0380168	Up	BAMBI
ENSG00000214279	56.4384	0.632724	0.349295	1.81143	0.0700742	0.2515	Ns	SCART1
ENSG00000254681	442.552	0.632642	0.233766	2.70631	0.00680358	0.061231	Ns	PKD1P5
ENSG00000177595	1937.67	0.632506	0.152882	4.13722	3.52e-05	0.00207939	Up	PIDD1
ENSG00000072041	243.48	0.632353	0.263185	2.40269	0.016275	0.103847	Ns	SLC6A15
ENSG00000105784	63.3985	0.632328	0.486667	1.2993	0.19384	0.441546	Ns	RUNDC3B
ENSG00000112246	312.789	0.632315	0.278139	2.27338	0.0230034	0.12765	Ns	SIM1
ENSG00000158717	912.256	0.632117	0.189737	3.33155	0.000863652	0.0168297	Up	RNF166
ENSG00000103326	2349.52	0.630743	0.150285	4.19697	2.71e-05	0.00173111	Up	CAPN15
ENSG00000139865	21.8271	0.630179	0.70071	0.899344	0.36847	NA	NA	TTC6
ENSG00000149201	42.7371	0.630133	0.438567	1.4368	0.150775	0.384336	Ns	CCDC81
ENSG00000284773	25.6417	0.629671	0.561948	1.12051	0.262495	NA	NA	NA
ENSG00000075826	175.158	0.629439	0.229304	2.745	0.00605106	0.0574798	Ns	SEC31B
ENSG00000138829	3065.29	0.629401	0.169562	3.71192	0.000205696	0.0070818	Up	FBN2
ENSG00000111371	8629.41	0.628912	0.260077	2.41817	0.0155986	0.101123	Ns	SLC38A1
ENSG00000059915	174.789	0.628361	0.275215	2.28317	0.0224206	0.125949	Ns	PSD
ENSG00000204176	52.5589	0.627792	0.43694	1.43679	0.150777	0.384336	Ns	SYT15
ENSG00000139514	4769.08	0.627147	0.235369	2.66453	0.00770961	0.066066	Ns	SLC7A1
ENSG00000173258	507.366	0.62643	0.297725	2.10406	0.0353735	0.166491	Ns	ZNF483
ENSG00000143994	42.388	0.626387	0.43306	1.44642	0.148059	0.380803	Ns	ABHD1
ENSG00000221947	28.6055	0.626299	0.530386	1.18084	0.237668	NA	NA	XKR9
ENSG00000275713	132.565	0.626287	0.339156	1.84661	0.0648041	0.240342	Ns	H2BC9
ENSG00000197776	33.1414	0.626259	0.526587	1.18928	0.234329	NA	NA	KLHDC1
ENSG00000146083	1269.45	0.626255	0.153865	4.07017	4.7e-05	0.00255769	Up	RNF44
ENSG00000103126	1701.19	0.625897	0.174729	3.58209	0.000340851	0.00930156	Up	AXIN1
ENSG00000154917	737.076	0.625685	0.169405	3.69342	0.000221254	0.00742007	Up	RAB6B
ENSG00000187091	640.01	0.625652	0.147815	4.23268	2.31e-05	0.00156774	Up	PLCD1
ENSG00000168243	325.236	0.625002	0.261829	2.38706	0.0169838	0.10596	Ns	GNG4
ENSG00000250303	184.817	0.624844	0.226002	2.76478	0.00569614	0.0552596	Ns	LINC02762
ENSG00000213563	529.171	0.624653	0.181428	3.44298	0.000575352	0.012823	Up	C8orf82
ENSG00000198598	318.628	0.62454	0.212118	2.9443	0.00323682	0.0377346	Up	MMP17
ENSG00000128567	1660.64	0.623983	0.1661	3.75668	0.000172183	0.00632282	Up	PODXL
ENSG00000251136	377.675	0.623915	0.265774	2.34754	0.0188979	0.113501	Ns	NA
ENSG00000147852	1262.29	0.623199	0.242896	2.5657	0.0102969	0.0790727	Ns	VLDLR
ENSG00000158186	378.546	0.622813	0.217785	2.85976	0.0042396	0.0453509	Up	MRAS
ENSG00000245498	44.1564	0.622076	0.451321	1.37834	0.168097	0.408866	Ns	NA
ENSG00000204149	27.8647	0.621891	0.534496	1.16351	0.244623	NA	NA	AGAP6
ENSG00000140511	703.407	0.621698	0.175159	3.54933	0.000386211	0.00997252	Up	HAPLN3
ENSG00000111775	525.887	0.621428	0.272253	2.28254	0.0224577	0.126093	Ns	COX6A1
ENSG00000234171	518.16	0.621301	0.185495	3.34943	0.000809786	0.0161118	Up	RNASEH1-AS1
ENSG00000110925	2770.98	0.620089	0.193888	3.19817	0.00138301	0.0224878	Up	CSRNP2
ENSG00000158373	732.499	0.619247	0.277494	2.23157	0.0256437	0.137232	Ns	H2BC5
ENSG00000140577	1647.72	0.619037	0.191493	3.23268	0.00122634	0.0210673	Up	CRTC3
ENSG00000196862	51.5145	0.618851	0.470453	1.31544	0.188363	0.434314	Ns	RGPD4
ENSG00000154079	133.134	0.618787	0.272946	2.26706	0.0233864	0.128926	Ns	SDHAF4
ENSG00000115935	640.908	0.618748	0.263866	2.34493	0.0190305	0.114048	Ns	WIPF1
ENSG00000119227	200.382	0.617261	0.253244	2.43741	0.0147928	0.098167	Ns	PIGZ
ENSG00000157570	347.351	0.616922	0.272797	2.26147	0.0237303	0.130235	Ns	TSPAN18
ENSG00000106333	270.141	0.616304	0.230434	2.67454	0.00748325	0.0647858	Ns	PCOLCE
ENSG00000163354	30.8165	0.615272	0.587992	1.04639	0.295379	NA	NA	DCST2
ENSG00000231822	45.2186	0.61498	0.472066	1.30274	0.192663	0.440331	Ns	SMC3P1
ENSG00000167962	2031.63	0.614631	0.149489	4.11155	3.93e-05	0.00227551	Up	ZNF598
ENSG00000148400	1810.87	0.614456	0.197365	3.1133	0.00185007	0.0270298	Up	NOTCH1
ENSG00000122643	934.079	0.613843	0.254949	2.40771	0.016053	0.102968	Ns	NT5C3A
ENSG00000179364	1724.37	0.613791	0.172148	3.56548	0.000363187	0.00965055	Up	PACS2
ENSG00000196436	65.3424	0.612757	0.351026	1.74562	0.0808774	0.272908	Ns	NPIPB15
ENSG00000136153	4010.02	0.612704	0.168838	3.62894	0.000284584	0.00848556	Up	LMO7
ENSG00000183426	184.55	0.612248	0.3467	1.76593	0.0774076	0.266697	Ns	NPIPA1
ENSG00000136895	308.081	0.612202	0.304471	2.01071	0.0443564	0.191779	Ns	GARNL3
ENSG00000136859	518.992	0.611882	0.168045	3.64117	0.0002714	0.00824991	Up	ANGPTL2
ENSG00000183054	57.2733	0.61121	0.562271	1.08704	0.27702	0.534832	Ns	RGPD6
ENSG00000184897	2100.57	0.611065	0.167693	3.64395	0.000268484	0.00822588	Up	H1-10
ENSG00000204923	293.518	0.610682	0.322081	1.89605	0.057953	0.225606	Ns	FBXO48
ENSG00000054356	318.24	0.610422	0.191275	3.19132	0.00141623	0.0228919	Up	PTPRN
ENSG00000179967	171.831	0.610367	0.411461	1.48341	0.137965	0.366702	Ns	PPP1R14BP3
ENSG00000231185	41.4845	0.61034	0.41706	1.46343	0.143349	0.374335	Ns	SPRY4-AS1
ENSG00000182580	94.4888	0.610334	0.351108	1.73831	0.0821566	0.275441	Ns	EPHB3
ENSG00000176978	1249.3	0.610286	0.174191	3.50355	0.000459097	0.0109932	Up	DPP7
ENSG00000204248	48.5533	0.609943	0.573819	1.06295	0.287803	0.545545	Ns	COL11A2
ENSG00000172375	757.795	0.60952	0.152634	3.99335	6.51e-05	0.00314436	Up	C2CD2L
ENSG00000058335	380.068	0.609476	0.26774	2.27637	0.0228237	0.127169	Ns	RASGRF1
ENSG00000021826	309.172	0.608986	0.218303	2.78964	0.00527673	0.0521231	Ns	CPS1
ENSG00000260912	138.608	0.607851	0.253381	2.39897	0.0164415	0.104422	Ns	NA
ENSG00000115963	16645.9	0.606032	0.262337	2.31013	0.0208809	0.120633	Ns	RND3
ENSG00000144161	982.643	0.605822	0.267168	2.26757	0.0233553	0.128926	Ns	ZC3H8
ENSG00000255306	27.7099	0.60515	0.560468	1.07972	0.280266	NA	NA	NA
ENSG00000145882	1026.6	0.605072	0.229674	2.63447	0.00842676	0.0695955	Ns	PCYOX1L
ENSG00000224786	26.3889	0.603768	0.560644	1.07692	0.281517	NA	NA	CETN4P
ENSG00000179406	134.264	0.60371	0.324476	1.86057	0.0628045	0.23577	Ns	LINC00174
ENSG00000258701	43.6433	0.603655	0.575836	1.04831	0.294496	0.551092	Ns	LINC00638
ENSG00000214756	152.084	0.603034	0.25028	2.40943	0.0159773	0.102665	Ns	CSKMT
ENSG00000114698	234.953	0.603001	0.303722	1.98537	0.047103	0.198622	Ns	PLSCR4
ENSG00000226210	711.35	0.602612	0.151887	3.9675	7.26e-05	0.00341121	Up	WASH8P
ENSG00000278626	37.0447	0.602576	0.458182	1.31515	0.188461	0.434448	Ns	NA
ENSG00000054690	126.066	0.601962	0.322943	1.86399	0.0623234	0.234835	Ns	PLEKHH1
ENSG00000174989	562.534	0.60192	0.193294	3.11401	0.00184563	0.027001	Up	FBXW8
ENSG00000197444	492.107	0.60139	0.201289	2.9877	0.00281088	0.0348678	Up	OGDHL
ENSG00000245248	97.515	0.601047	0.323958	1.85532	0.0635504	0.237416	Ns	USP2-AS1
ENSG00000144369	633.952	0.599868	0.236586	2.53552	0.0112281	0.0830758	Ns	FAM171B
ENSG00000166432	202.875	0.599571	0.302378	1.98286	0.0473834	0.199353	Ns	ZMAT1
ENSG00000204291	36.9671	0.599412	0.47028	1.27459	0.202456	0.452467	Ns	COL15A1
ENSG00000205078	34.7475	0.598293	0.591579	1.01135	0.311849	0.568571	Ns	SYCE1L
ENSG00000146576	842.918	0.598135	0.204537	2.92434	0.00345185	0.0393475	Up	C7orf26
ENSG00000196352	1820.13	0.596722	0.235543	2.53339	0.0112965	0.0833003	Ns	CD55
ENSG00000138395	930.884	0.596418	0.226905	2.62849	0.00857639	0.0703007	Ns	CDK15
ENSG00000283154	287.586	0.595257	0.218653	2.72238	0.00648139	0.0594525	Ns	IQCJ-SCHIP1
ENSG00000120833	558.052	0.594652	0.213613	2.78378	0.00537288	0.052826	Ns	SOCS2
ENSG00000119328	941.689	0.594312	0.235519	2.52341	0.0116222	0.0845621	Ns	ABITRAM
ENSG00000169418	68.3572	0.594292	0.339412	1.75094	0.0799556	0.271619	Ns	NPR1
ENSG00000184304	259.728	0.594065	0.201206	2.95252	0.00315192	0.0372881	Up	PRKD1
ENSG00000001630	85.7726	0.593629	0.439192	1.35164	0.17649	0.418338	Ns	CYP51A1
ENSG00000204498	750.345	0.593553	0.142393	4.16842	3.07e-05	0.00191796	Up	NFKBIL1
ENSG00000189227	167.244	0.593055	0.256507	2.31204	0.0207754	0.120161	Ns	C15orf61
ENSG00000069493	103.946	0.592574	0.436353	1.35802	0.174459	0.416017	Ns	CLEC2D
ENSG00000142920	339.632	0.591578	0.221433	2.6716	0.00754916	0.0651502	Ns	AZIN2
ENSG00000137819	378.07	0.590935	0.300117	1.96902	0.0489511	0.203448	Ns	PAQR5
ENSG00000157734	31.5398	0.589965	0.441476	1.33635	0.181436	NA	NA	SNX22
ENSG00000116819	37.5383	0.589798	0.518069	1.13845	0.254931	0.511497	Ns	TFAP2E
ENSG00000154429	1130.84	0.589554	0.217978	2.70465	0.00683771	0.061332	Ns	CCSAP
ENSG00000182118	248.522	0.589481	0.269291	2.18902	0.0285957	0.146616	Ns	FAM89A
ENSG00000165115	357.338	0.589022	0.270217	2.17981	0.0292712	0.148938	Ns	KIF27
ENSG00000168297	1426.09	0.588635	0.214948	2.7385	0.00617208	0.0582251	Ns	PXK
ENSG00000136048	2467.12	0.588619	0.210273	2.79931	0.00512116	0.0513124	Ns	DRAM1
ENSG00000169242	248.386	0.588451	0.244484	2.40692	0.0160879	0.103074	Ns	EFNA1
ENSG00000069011	424.412	0.588274	0.219363	2.68173	0.00732422	0.0638637	Ns	PITX1
ENSG00000277758	141.438	0.587965	0.300267	1.95814	0.0502135	0.206496	Ns	NA
ENSG00000147894	683.958	0.587897	0.252924	2.3244	0.0201039	0.118087	Ns	C9orf72
ENSG00000100473	655.731	0.587766	0.213002	2.75944	0.00578999	0.0558314	Ns	COCH
ENSG00000136352	138.714	0.586745	0.262342	2.23657	0.0253147	0.136366	Ns	NKX2-1
ENSG00000143248	103.466	0.586634	0.354481	1.65491	0.0979433	0.305308	Ns	RGS5
ENSG00000256340	75.0175	0.586579	0.305561	1.91968	0.0548988	0.217585	Ns	ABCC6P1
ENSG00000116962	3283.54	0.586542	0.175037	3.35095	0.00080534	0.0160818	Up	NID1
ENSG00000279118	79.0636	0.586211	0.392449	1.49372	0.135248	0.364417	Ns	NA
ENSG00000132692	43.9192	0.585956	0.426859	1.37272	0.169841	0.411006	Ns	BCAN
ENSG00000228801	53.8334	0.585873	0.377577	1.55167	0.120742	0.344922	Ns	NA
ENSG00000163624	93.7057	0.585502	0.363141	1.61232	0.106891	0.323303	Ns	CDS1
ENSG00000173227	46.3383	0.585393	0.429924	1.36162	0.173317	0.414412	Ns	SYT12
ENSG00000138606	337.703	0.585174	0.245738	2.38129	0.0172519	0.107023	Ns	SHF
ENSG00000078018	33.8565	0.584661	0.478035	1.22305	0.221311	0.473286	Ns	MAP2
ENSG00000145916	1014.47	0.583951	0.176075	3.31649	0.000911569	0.0173786	Up	RMND5B
ENSG00000163132	206.91	0.583831	0.224995	2.59486	0.00946286	0.0749834	Ns	MSX1
ENSG00000001617	1317.31	0.583722	0.180838	3.22787	0.00124715	0.0211562	Up	SEMA3F
ENSG00000204385	41.4976	0.583658	0.393813	1.48207	0.138322	0.367304	Ns	SLC44A4
ENSG00000259295	79.6676	0.58352	0.336899	1.73203	0.083268	0.277636	Ns	CSPG4P12
ENSG00000168140	1575.65	0.583202	0.139879	4.16934	3.05e-05	0.00191796	Up	VASN
ENSG00000170153	145.683	0.582946	0.24907	2.34049	0.0192587	0.115037	Ns	RNF150
ENSG00000220804	105.013	0.582113	0.312756	1.86124	0.0627106	0.235764	Ns	LINC01881
ENSG00000188211	375.284	0.58204	0.24067	2.41842	0.015588	0.101114	Ns	NCR3LG1
ENSG00000164463	1751.8	0.58201	0.231601	2.51298	0.0119716	0.0862464	Ns	CREBRF
ENSG00000197536	102.288	0.581896	0.317943	1.83019	0.0672216	0.245882	Ns	IRF1-AS1
ENSG00000164403	868.912	0.581751	0.18775	3.09854	0.00194479	0.0278087	Up	SHROOM1
ENSG00000174669	245.91	0.581098	0.230526	2.52074	0.0117107	0.0849113	Ns	SLC29A2
ENSG00000184428	1089.81	0.581019	0.152093	3.82016	0.000133365	0.00523086	Up	TOP1MT
ENSG00000135124	1384.77	0.580674	0.176133	3.29679	0.000977975	0.018294	Up	P2RX4
ENSG00000180900	3548.53	0.580145	0.137848	4.2086	2.57e-05	0.0016557	Up	SCRIB
ENSG00000158457	726.717	0.579694	0.199934	2.89943	0.00373846	0.0418731	Up	TSPAN33
ENSG00000162687	112.307	0.578972	0.35252	1.64238	0.100512	0.309813	Ns	KCNT2
ENSG00000225828	70.1595	0.578621	0.381857	1.51528	0.129701	0.357151	Ns	FAM229A
ENSG00000180921	832.45	0.577791	0.164785	3.50634	0.000454316	0.0109266	Up	FAM83H
ENSG00000035664	75.163	0.577726	0.325596	1.77436	0.0760031	0.264157	Ns	DAPK2
ENSG00000113555	38.4169	0.577352	0.52587	1.0979	0.272249	0.52978	Ns	PCDH12
ENSG00000259523	26.7282	0.57724	0.686379	0.840993	0.400352	NA	NA	NA
ENSG00000136367	109.392	0.576209	0.364213	1.58207	0.113635	0.334365	Ns	ZFHX2
ENSG00000172732	1514.19	0.576192	0.150523	3.82792	0.000129229	0.00510524	Up	MUS81
ENSG00000136928	40.8263	0.576046	0.52521	1.09679	0.272732	0.530202	Ns	GABBR2
ENSG00000172059	736.272	0.57597	0.218906	2.63113	0.00851019	0.0700395	Ns	KLF11
ENSG00000136630	29.777	0.57559	0.526565	1.0931	0.274348	NA	NA	HLX
ENSG00000226711	27.9786	0.575372	0.527544	1.09066	0.275422	NA	NA	FAM66C
ENSG00000114279	87.9866	0.57521	0.342348	1.68019	0.0929206	0.295384	Ns	FGF12
ENSG00000165935	39.2385	0.575159	0.410077	1.40256	0.160747	0.397706	Ns	SMCO2
ENSG00000228065	618.263	0.574833	0.231739	2.48052	0.013119	0.09127	Ns	LINC01515
ENSG00000188266	320.423	0.574466	0.245386	2.34107	0.0192286	0.11492	Ns	HYKK
ENSG00000153485	286.924	0.574231	0.240025	2.39238	0.0167396	0.105501	Ns	TMEM251
ENSG00000158023	4481.17	0.574103	0.195226	2.9407	0.00327469	0.0380168	Up	CFAP251
ENSG00000197978	395.716	0.573616	0.275072	2.08533	0.0370396	0.171593	Ns	GOLGA6L9
ENSG00000168398	56.9146	0.573469	0.456115	1.25729	0.208648	0.45958	Ns	BDKRB2
ENSG00000109618	677.354	0.572533	0.259167	2.20913	0.0271658	0.142169	Ns	SEPSECS
ENSG00000097096	329.333	0.57237	0.258985	2.21005	0.0271019	0.14197	Ns	SYDE2
ENSG00000113578	3468.1	0.572009	0.145148	3.94087	8.12e-05	0.00371571	Up	FGF1
ENSG00000150938	16739.3	0.571264	0.16617	3.43784	0.000586384	0.0129969	Up	CRIM1
ENSG00000270012	74.3206	0.571026	0.333352	1.71298	0.0867161	0.284804	Ns	NA
ENSG00000110446	182.425	0.570982	0.223841	2.55083	0.0107466	0.0809358	Ns	SLC15A3
ENSG00000177076	273.339	0.57075	0.228533	2.49745	0.0125091	0.0884704	Ns	ACER2
ENSG00000156510	378.318	0.570644	0.361281	1.5795	0.114222	0.335011	Ns	HKDC1
ENSG00000130653	35.1617	0.570448	0.479402	1.18992	0.234079	0.488748	Ns	PNPLA7
ENSG00000136720	1069.89	0.570048	0.16499	3.45505	0.000550185	0.0124394	Up	HS6ST1
ENSG00000248538	41.3186	0.569843	0.515086	1.10631	0.268594	0.52541	Ns	NA
ENSG00000188760	119.633	0.569467	0.338819	1.68074	0.0928136	0.295384	Ns	TMEM198
ENSG00000237296	199.815	0.569386	0.334108	1.7042	0.0883439	0.288409	Ns	SMG1P1
ENSG00000250397	29.012	0.569361	0.555815	1.02437	0.305661	NA	NA	NA
ENSG00000215375	107.517	0.5688	0.31428	1.80985	0.0703183	0.251687	Ns	MYL5
ENSG00000170448	1329.04	0.568435	0.229789	2.47373	0.0133711	0.0924904	Ns	NFXL1
ENSG00000231441	37.4315	0.567314	0.545442	1.0401	0.298294	0.55533	Ns	DST-AS1
ENSG00000137312	7121.26	0.56708	0.122515	4.62864	3.68e-06	0.000511648	Up	FLOT1
ENSG00000067840	302.547	0.566531	0.243312	2.32842	0.0198901	0.117462	Ns	PDZD4
ENSG00000262468	187.182	0.566451	0.229698	2.46607	0.0136605	0.0935077	Ns	LINC01569
ENSG00000260916	653.921	0.565769	0.264922	2.13561	0.0327114	0.15862	Ns	CCPG1
ENSG00000184786	50.0869	0.565438	0.463823	1.21908	0.222813	0.475292	Ns	DYNLT2
ENSG00000240356	433.447	0.565406	0.176146	3.20987	0.00132797	0.0219516	Up	RPL23AP7
ENSG00000159685	627.716	0.565368	0.180929	3.12481	0.00177922	0.0264179	Up	CHCHD6
ENSG00000028137	474.568	0.564998	0.183564	3.07793	0.00208441	0.029094	Up	TNFRSF1B
ENSG00000249087	98.4491	0.5645	0.32871	1.71732	0.0859205	0.283201	Ns	ZNF436-AS1
ENSG00000059728	530.133	0.564333	0.204613	2.75806	0.00581458	0.0560114	Ns	MXD1
ENSG00000111664	176.971	0.563564	0.261996	2.15104	0.0314728	0.155126	Ns	GNB3
ENSG00000078487	192.064	0.563329	0.299331	1.88196	0.0598416	0.229708	Ns	ZCWPW1
ENSG00000165113	256.939	0.562878	0.294894	1.90875	0.0562944	0.221355	Ns	GKAP1
ENSG00000131969	102.193	0.562543	0.285798	1.96832	0.0490307	0.203466	Ns	ABHD12B
ENSG00000140474	1079.32	0.562299	0.149256	3.76735	0.000164988	0.0061202	Up	ULK3
ENSG00000228205	60.3771	0.561992	0.411366	1.36616	0.171889	0.41283	Ns	NA
ENSG00000125089	269.736	0.561888	0.229917	2.44387	0.0145305	0.0971288	Ns	SH3TC1
ENSG00000260917	109.653	0.559791	0.311362	1.79788	0.0721967	0.256054	Ns	NA
ENSG00000231789	43.0454	0.559378	0.553014	1.01151	0.311773	0.568528	Ns	PIK3CD-AS2
ENSG00000135924	2588.61	0.55936	0.127774	4.37772	1.2e-05	0.000994235	Up	DNAJB2
ENSG00000197935	241.453	0.559338	0.225493	2.48051	0.0131196	0.09127	Ns	ZNF311
ENSG00000287260	41.1444	0.559255	0.464661	1.20358	0.228753	0.482414	Ns	NA
ENSG00000236914	39.1272	0.559241	0.524137	1.06697	0.285983	0.544589	Ns	LINC01852
ENSG00000240204	42.8895	0.55796	0.420745	1.32612	0.184799	0.429572	Ns	SMKR1
ENSG00000091129	342.676	0.55757	0.309945	1.79893	0.0720298	0.255584	Ns	NRCAM
ENSG00000175048	143.825	0.55737	0.258591	2.15541	0.0311294	0.154441	Ns	ZDHHC14
ENSG00000188807	2025.8	0.556557	0.155448	3.58035	0.000343134	0.00934059	Up	TMEM201
ENSG00000139083	865.901	0.556545	0.2008	2.77163	0.00557761	0.0543506	Ns	ETV6
ENSG00000107738	517.986	0.555776	0.179112	3.10295	0.00191599	0.0274792	Up	VSIR
ENSG00000271270	384.146	0.554505	0.252113	2.19943	0.0278472	0.144287	Ns	TMCC1-DT
ENSG00000287023	49.6863	0.554486	0.362578	1.52929	0.126193	0.35291	Ns	NA
ENSG00000197363	224.258	0.554268	0.232394	2.38504	0.0170773	0.106361	Ns	ZNF517
ENSG00000169994	123.169	0.554131	0.274708	2.01716	0.0436786	0.189619	Ns	MYO7B
ENSG00000186235	168.194	0.554065	0.312405	1.77355	0.0761379	0.264249	Ns	LINC02610
ENSG00000132406	769.157	0.553998	0.189423	2.92466	0.00344828	0.0393475	Up	TMEM128
ENSG00000156959	62.1433	0.553674	0.355594	1.55704	0.119461	0.342752	Ns	LHFPL4
ENSG00000167700	585.629	0.553385	0.195354	2.83272	0.00461531	0.0480089	Up	MFSD3
ENSG00000134363	1937.75	0.553029	0.173799	3.18201	0.00146257	0.0233986	Up	FST
ENSG00000278662	45.2108	0.552833	0.429192	1.28808	0.197718	0.445926	Ns	GOLGA6L10
ENSG00000171798	158.95	0.551623	0.251239	2.19561	0.0281197	0.145148	Ns	KNDC1
ENSG00000285257	28.4838	0.551561	0.533731	1.03341	0.301414	NA	NA	NA
ENSG00000156463	931.084	0.551017	0.202234	2.72466	0.00643686	0.0594425	Ns	SH3RF2
ENSG00000236397	54.8744	0.55093	0.357228	1.54224	0.123016	0.348477	Ns	DDX11L2
ENSG00000186577	882.621	0.550866	0.142893	3.85511	0.00011568	0.00477692	Up	SMIM29
ENSG00000103599	153.722	0.550619	0.365548	1.50628	0.131994	0.359754	Ns	IQCH
ENSG00000175274	2190.89	0.550495	0.166497	3.30632	0.000945287	0.0178262	Up	TP53I11
ENSG00000138134	826.35	0.550358	0.193338	2.84661	0.00441876	0.0467645	Up	STAMBPL1
ENSG00000198517	413.199	0.549781	0.205771	2.67181	0.00754428	0.0651502	Ns	MAFK
ENSG00000170214	59.3728	0.549775	0.395765	1.38915	0.164788	0.404141	Ns	ADRA1B
ENSG00000114784	1247.01	0.549581	0.196328	2.7993	0.00512132	0.0513124	Ns	EIF1B
ENSG00000112294	1103.61	0.548859	0.212031	2.58858	0.00963727	0.0759638	Ns	ALDH5A1
ENSG00000110328	76.1233	0.54822	0.316758	1.73072	0.0835012	0.278159	Ns	GALNT18
ENSG00000167996	7566.53	0.547878	0.1769	3.09712	0.00195414	0.0278439	Up	FTH1
ENSG00000173846	873.334	0.547837	0.184014	2.97714	0.00290949	0.0356136	Up	PLK3
ENSG00000188747	64.3088	0.547751	0.531504	1.03057	0.302743	0.559419	Ns	NOXA1
ENSG00000164081	976.46	0.547466	0.142766	3.83471	0.000125711	0.0050024	Up	TEX264
ENSG00000163359	61.5297	0.547369	0.45047	1.21511	0.224326	0.477309	Ns	COL6A3
ENSG00000139405	1684.26	0.547302	0.148204	3.69288	0.000221727	0.00742007	Up	RITA1
ENSG00000117245	175.096	0.547123	0.287248	1.90471	0.0568178	0.222772	Ns	KIF17
ENSG00000162654	113.061	0.547064	0.415096	1.31792	0.18753	0.433398	Ns	GBP4
ENSG00000145990	319.266	0.546609	0.219865	2.48611	0.0129148	0.09048	Ns	GFOD1
ENSG00000022567	437.752	0.546401	0.202878	2.69325	0.00707585	0.0626465	Ns	SLC45A4
ENSG00000232000	41.9713	0.545598	0.427927	1.27498	0.202317	0.452467	Ns	CLCN3P1
ENSG00000261556	43.4637	0.545437	0.468127	1.16515	0.243959	0.499074	Ns	SMG1P7
ENSG00000143578	243.93	0.54516	0.221605	2.46005	0.0138916	0.0945605	Ns	CREB3L4
ENSG00000171126	163.546	0.545137	0.301347	1.809	0.0704512	0.251687	Ns	KCNG3
ENSG00000224934	132.564	0.544997	0.331381	1.64462	0.100048	0.309009	Ns	NA
ENSG00000079156	1292.91	0.544945	0.219453	2.48319	0.0130211	0.0909315	Ns	OSBPL6
ENSG00000241288	144.057	0.544673	0.254038	2.14406	0.0320278	0.156643	Ns	LINC02614
ENSG00000079337	248.816	0.544552	0.236327	2.30423	0.0212097	0.121772	Ns	RAPGEF3
ENSG00000161835	162.503	0.544002	0.245528	2.21564	0.0267164	0.140692	Ns	TAMALIN
ENSG00000113296	48.9395	0.543963	0.51267	1.06104	0.288671	0.546055	Ns	THBS4
ENSG00000162931	36.4313	0.543628	0.414067	1.3129	0.189217	0.435549	Ns	TRIM17
ENSG00000139946	466.154	0.543424	0.263332	2.06365	0.0390512	0.176466	Ns	PELI2
ENSG00000130956	984.93	0.543393	0.185591	2.92791	0.0034125	0.0390208	Up	HABP4
ENSG00000142327	1450.75	0.543256	0.151269	3.59132	0.00032901	0.0091163	Up	RNPEPL1
ENSG00000170681	53.2502	0.543043	0.428708	1.2667	0.205264	0.455081	Ns	CAVIN4
ENSG00000128590	1285.94	0.542985	0.193746	2.80256	0.00506981	0.0512605	Ns	DNAJB9
ENSG00000196453	931.556	0.542601	0.205669	2.63822	0.00833419	0.0693143	Ns	ZNF777
ENSG00000047617	37.7912	0.542445	0.514574	1.05416	0.291808	0.548509	Ns	ANO2
ENSG00000136848	1348.28	0.542415	0.156653	3.46253	0.00053512	0.0122763	Up	DAB2IP
ENSG00000143811	1121.25	0.542298	0.164829	3.29006	0.00100165	0.018578	Up	PYCR2
ENSG00000198088	49.6502	0.542256	0.554035	0.978741	0.327708	0.582247	Ns	NUP62CL
ENSG00000164010	117.059	0.542036	0.255517	2.12133	0.0338941	0.161611	Ns	ERMAP
ENSG00000106665	1824.1	0.541825	0.176513	3.0696	0.00214345	0.0296217	Up	CLIP2
ENSG00000248971	34.8201	0.541651	0.568832	0.952216	0.340988	0.594979	Ns	KRT8P46
ENSG00000235385	438.361	0.541559	0.303848	1.78233	0.0746948	0.261982	Ns	LINC02154
ENSG00000158856	152.687	0.540976	0.286968	1.88514	0.0594109	0.229014	Ns	DMTN
ENSG00000212694	88.5567	0.540606	0.298304	1.81226	0.0699457	0.251368	Ns	LINC01089
ENSG00000029534	186.104	0.540591	0.243364	2.22132	0.026329	0.13937	Ns	ANK1
ENSG00000161016	30871.8	0.540573	0.184562	2.92895	0.00340108	0.0389867	Up	RPL8
ENSG00000110987	2142.16	0.540431	0.162915	3.31726	0.000909042	0.0173606	Up	BCL7A
ENSG00000111087	40.4604	0.539562	0.421826	1.27911	0.200858	0.450787	Ns	GLI1
ENSG00000171492	1745.47	0.539523	0.262859	2.05251	0.0401197	0.179342	Ns	LRRC8D
ENSG00000085382	1107.46	0.539188	0.209183	2.57759	0.00994918	0.0773802	Ns	HACE1
ENSG00000116675	2405.99	0.539048	0.180062	2.99369	0.00275626	0.0345892	Up	DNAJC6
ENSG00000273802	98.0357	0.53874	0.447274	1.2045	0.228397	0.482035	Ns	H2BC8
ENSG00000169972	663.286	0.538445	0.220039	2.44705	0.0144032	0.0968148	Ns	PUSL1
ENSG00000278998	47.6617	0.538327	0.414999	1.29718	0.194571	0.442517	Ns	NA
ENSG00000113721	1906.27	0.538194	0.154934	3.4737	0.000513333	0.0120287	Up	PDGFRB
ENSG00000274460	27.1639	0.537634	0.604856	0.888862	0.374077	NA	NA	NA
ENSG00000000971	198.013	0.537366	0.314973	1.70607	0.0879944	0.287525	Ns	CFH
ENSG00000106246	92.8952	0.537188	0.276605	1.94208	0.0521279	0.211273	Ns	PTCD1
ENSG00000161642	883.372	0.537172	0.157551	3.40952	0.000650777	0.013882	Up	ZNF385A
ENSG00000181982	406.587	0.536675	0.165811	3.23667	0.00120932	0.0209392	Up	CCDC149
ENSG00000114554	3546.32	0.535943	0.156645	3.42139	0.000623024	0.0134472	Up	PLXNA1
ENSG00000103423	4628.98	0.535815	0.158793	3.37429	0.000740064	0.0151644	Up	DNAJA3
ENSG00000155760	1698.67	0.534416	0.143723	3.71838	0.000200508	0.0070101	Up	FZD7
ENSG00000184986	473.345	0.533769	0.19055	2.8012	0.00509133	0.0513124	Ns	TMEM121
ENSG00000148337	4516.33	0.533563	0.159669	3.34169	0.000832694	0.0163885	Up	CIZ1
ENSG00000172432	4513.93	0.53331	0.190712	2.79642	0.00516729	0.0514136	Ns	GTPBP2
ENSG00000163155	296.034	0.533098	0.219487	2.42884	0.0151474	0.0995563	Ns	LYSMD1
ENSG00000168795	954.467	0.532561	0.18085	2.94476	0.00323206	0.0377346	Up	ZBTB5
ENSG00000081052	51.835	0.532425	0.434219	1.22617	0.220136	0.472251	Ns	COL4A4
ENSG00000167912	31.9438	0.531984	0.637373	0.83465	0.403915	NA	NA	NA
ENSG00000146021	105.053	0.531526	0.338062	1.57227	0.115887	0.337471	Ns	KLHL3
ENSG00000184903	175.284	0.530255	0.269416	1.96817	0.0490491	0.203466	Ns	IMMP2L
ENSG00000134259	420.88	0.530134	0.241443	2.19569	0.0281144	0.145148	Ns	NGF
ENSG00000106404	315.45	0.530011	0.241084	2.19845	0.0279173	0.144512	Ns	CLDN15
ENSG00000163156	1006.29	0.529084	0.173848	3.04337	0.00233943	0.0310608	Up	SCNM1
ENSG00000091073	668.29	0.528705	0.161468	3.27436	0.00105902	0.0191869	Up	DTX2
ENSG00000249684	18.68	0.528492	0.796058	0.663886	0.506763	NA	NA	NA
ENSG00000136114	884.306	0.528419	0.173375	3.04783	0.00230499	0.0309112	Up	THSD1
ENSG00000114656	34.3299	0.527881	0.471469	1.11965	0.262862	0.519538	Ns	CFAP92
ENSG00000181404	303.468	0.527851	0.218145	2.41972	0.0155323	0.100932	Ns	WASHC1
ENSG00000163013	960.153	0.527835	0.164737	3.20411	0.0013548	0.022172	Up	FBXO41
ENSG00000031698	8653.49	0.527714	0.21695	2.43243	0.0149981	0.0990487	Ns	SARS1
ENSG00000171951	103.709	0.527677	0.270845	1.94827	0.0513832	0.209496	Ns	SCG2
ENSG00000153814	352.938	0.527542	0.196658	2.68253	0.00730665	0.0638632	Ns	JAZF1
ENSG00000124006	1819.36	0.527526	0.142401	3.7045	0.000211811	0.00723109	Up	OBSL1
ENSG00000198732	947.013	0.527524	0.214858	2.45521	0.01408	0.0953452	Ns	SMOC1
ENSG00000270504	269.859	0.527401	0.201343	2.61942	0.00880786	0.0713865	Ns	NA
ENSG00000163975	1435.86	0.52729	0.174558	3.02072	0.00252171	0.0324266	Up	MELTF
ENSG00000173226	2021.81	0.526182	0.205567	2.55966	0.0104774	0.0798426	Ns	IQCB1
ENSG00000196951	42.632	0.526161	0.475861	1.1057	0.268855	0.525644	Ns	SCOC-AS1
ENSG00000204839	82.3802	0.525834	0.336348	1.56336	0.117967	0.340432	Ns	MROH6
ENSG00000245317	56.8793	0.525369	0.364469	1.44146	0.149454	0.382387	Ns	NA
ENSG00000110628	561.76	0.525346	0.181554	2.89362	0.00380834	0.0424819	Up	SLC22A18
ENSG00000119640	505.597	0.525199	0.243966	2.15275	0.0313383	0.155066	Ns	ACYP1
ENSG00000144597	1005.67	0.5248	0.18243	2.87673	0.00401824	0.04384	Up	EAF1
ENSG00000126215	1317.26	0.524698	0.159379	3.29215	0.000994254	0.0185036	Up	XRCC3
ENSG00000174945	164.03	0.52457	0.266381	1.96925	0.0489247	0.203448	Ns	AMZ1
ENSG00000232956	1036.66	0.524534	0.199063	2.63502	0.00841326	0.069589	Ns	SNHG15
ENSG00000120254	2047.22	0.524171	0.223225	2.34817	0.0188658	0.113495	Ns	MTHFD1L
ENSG00000235859	47.2708	0.524115	0.417321	1.2559	0.20915	0.459954	Ns	NA
ENSG00000172548	1343.26	0.523793	0.190919	2.74353	0.0060782	0.0575932	Ns	NIPAL4
ENSG00000177425	6255.66	0.523251	0.209383	2.49902	0.0124538	0.088307	Ns	PAWR
ENSG00000207650	23.6341	0.522643	0.525425	0.994706	0.319879	NA	NA	MIR570
ENSG00000152137	60.6674	0.52189	0.401115	1.3011	0.193225	0.440786	Ns	HSPB8
ENSG00000158711	3652.64	0.520996	0.221921	2.34766	0.0188917	0.113501	Ns	ELK4
ENSG00000159388	1655	0.520046	0.15167	3.42879	0.000606268	0.0133221	Up	BTG2
ENSG00000062282	334.446	0.519806	0.178703	2.90877	0.00362853	0.0409351	Up	DGAT2
ENSG00000172476	46.6656	0.519193	0.375307	1.38338	0.166547	0.406269	Ns	RAB40A
ENSG00000260285	62.572	0.518868	0.393905	1.31724	0.187757	0.433831	Ns	NA
ENSG00000117984	1844.87	0.518826	0.204097	2.54206	0.0110201	0.0822596	Ns	CTSD
ENSG00000173451	264.15	0.518718	0.210545	2.46369	0.0137513	0.0939329	Ns	THAP2
ENSG00000196208	458.71	0.518112	0.225777	2.2948	0.0217448	0.1238	Ns	GREB1
ENSG00000160867	1694.5	0.517814	0.169842	3.0488	0.00229754	0.030849	Up	FGFR4
ENSG00000187672	138.683	0.517485	0.334537	1.54687	0.121895	0.346758	Ns	ERC2
ENSG00000134245	123.997	0.517455	0.277232	1.8665	0.0619708	0.233924	Ns	WNT2B
ENSG00000183309	2025.99	0.517233	0.177283	2.91757	0.00352775	0.0399629	Up	ZNF623
ENSG00000137507	65.7372	0.517038	0.389866	1.32619	0.184776	0.429572	Ns	LRRC32
ENSG00000247556	4260.04	0.516986	0.215266	2.40161	0.016323	0.103971	Ns	OIP5-AS1
ENSG00000050426	3696.33	0.516823	0.180389	2.86505	0.00416947	0.0448349	Up	LETMD1
ENSG00000131979	1080.25	0.516656	0.207715	2.48734	0.0128704	0.0904565	Ns	GCH1
ENSG00000010219	231.985	0.516177	0.200469	2.57485	0.0100284	0.0778241	Ns	DYRK4
ENSG00000179627	418.162	0.516073	0.168542	3.06198	0.00219875	0.0300762	Up	ZBTB42
ENSG00000060138	11203	0.515269	0.169254	3.04435	0.00233186	0.0310608	Up	YBX3
ENSG00000144401	671.576	0.515098	0.181617	2.83617	0.00456582	0.0477665	Up	METTL21A
ENSG00000140545	7957.08	0.514977	0.146683	3.51082	0.000446727	0.0107915	Up	MFGE8
ENSG00000183715	65.1651	0.5146	0.374611	1.37369	0.169537	0.410816	Ns	OPCML
ENSG00000197119	1901.81	0.514305	0.139639	3.6831	0.000230415	0.00754921	Up	SLC25A29
ENSG00000085644	353.837	0.513586	0.188293	2.72759	0.00637984	0.0592787	Ns	ZNF213
ENSG00000261485	26.7407	0.51346	0.499212	1.02854	0.303695	NA	NA	PAN3-AS1
ENSG00000234444	789.86	0.513408	0.193066	2.65924	0.00783179	0.0667991	Ns	ZNF736
ENSG00000250317	654.054	0.51332	0.164752	3.1157	0.00183506	0.0268823	Up	SMIM20
ENSG00000242732	414.673	0.513285	0.247023	2.07789	0.0377199	0.173391	Ns	RTL5
ENSG00000220785	61.9077	0.512942	0.333792	1.53671	0.124364	0.349963	Ns	MTMR9LP
ENSG00000148300	1878.87	0.512877	0.136022	3.77056	0.000162885	0.00606274	Up	REXO4
ENSG00000250571	249.217	0.512829	0.199503	2.57054	0.0101542	0.0782513	Ns	GLI4
ENSG00000130305	1386.59	0.512801	0.173558	2.95464	0.00313034	0.0370728	Up	NSUN5
ENSG00000114126	3460.73	0.512679	0.204965	2.5013	0.0123737	0.0880973	Ns	TFDP2
ENSG00000111788	516.56	0.512635	0.186905	2.74275	0.00609271	0.0576704	Ns	NA
ENSG00000125378	219.03	0.512421	0.265554	1.92963	0.0536524	0.215377	Ns	BMP4
ENSG00000061938	1158.11	0.511916	0.167725	3.05211	0.0022724	0.0307377	Up	TNK2
ENSG00000244187	397.79	0.511718	0.288145	1.7759	0.0757492	0.263778	Ns	TMEM141
ENSG00000127328	1118.04	0.511682	0.187797	2.72465	0.00643694	0.0594425	Ns	RAB3IP
ENSG00000182132	46.6009	0.511491	0.498666	1.02572	0.305024	0.561501	Ns	KCNIP1
ENSG00000112425	93.1058	0.511468	0.326422	1.56689	0.11714	0.338668	Ns	EPM2A
ENSG00000172733	87.9465	0.511339	0.304314	1.6803	0.0928985	0.295384	Ns	PURG
ENSG00000115155	43.7245	0.511057	0.430692	1.1866	0.235387	0.490356	Ns	OTOF
ENSG00000182208	672.814	0.511025	0.188165	2.71584	0.00661079	0.0602347	Ns	MOB2
ENSG00000145416	264.129	0.510804	0.276584	1.84683	0.0647714	0.240342	Ns	MARCHF1
ENSG00000178226	29.3858	0.510678	0.479636	1.06472	0.287002	NA	NA	PRSS36
ENSG00000133316	804.09	0.510436	0.187252	2.72594	0.00641192	0.0594425	Ns	WDR74
ENSG00000169252	1113.34	0.51012	0.156823	3.25284	0.00114258	0.0199732	Up	ADRB2
ENSG00000139112	2320.01	0.509947	0.146986	3.46936	0.0005217	0.0121841	Up	GABARAPL1
ENSG00000162878	199.842	0.509428	0.228787	2.22665	0.0259705	0.138215	Ns	PKDCC
ENSG00000175395	523.407	0.508313	0.226859	2.24065	0.0250488	0.13534	Ns	ZNF25
ENSG00000287356	78.5655	0.507825	0.323663	1.56899	0.11665	0.338175	Ns	NA
ENSG00000129514	439.711	0.5078	0.206626	2.45758	0.0139875	0.0949234	Ns	FOXA1
ENSG00000163453	3135.58	0.5074	0.148167	3.42451	0.000615903	0.0133898	Up	IGFBP7
ENSG00000145919	3470.13	0.507364	0.17417	2.91304	0.00357933	0.0404217	Up	BOD1
ENSG00000204084	871.074	0.507227	0.16064	3.15755	0.00159101	0.0246779	Up	INPP5B
ENSG00000237991	91.4247	0.506941	0.328777	1.5419	0.123098	0.348618	Ns	RPL35P1
ENSG00000234996	51.6837	0.50667	0.436058	1.16193	0.245262	0.500792	Ns	ACTG1P25
ENSG00000164659	88.9118	0.506159	0.322422	1.56986	0.116447	0.338109	Ns	ELAPOR2
ENSG00000166033	190.704	0.505966	0.230428	2.19577	0.0281083	0.145148	Ns	HTRA1
ENSG00000149548	1123.69	0.505342	0.224187	2.25411	0.0241893	0.131948	Ns	CCDC15
ENSG00000112039	1463.98	0.504829	0.176275	2.86387	0.00418504	0.044943	Up	FANCE
ENSG00000163462	140.662	0.504731	0.345903	1.45917	0.144518	0.375835	Ns	TRIM46
ENSG00000182901	71.105	0.504523	0.332929	1.51541	0.129669	0.357151	Ns	RGS7
ENSG00000124523	1111.68	0.503972	0.187368	2.68975	0.00715057	0.0630021	Ns	SIRT5
ENSG00000243176	52.6006	0.503912	0.384119	1.31186	0.189566	0.435802	Ns	NA
ENSG00000226360	176.883	0.503822	0.239054	2.10756	0.0350687	0.165412	Ns	RPL10AP6
ENSG00000165996	593.02	0.503524	0.161498	3.11784	0.0018218	0.0268823	Up	HACD1
ENSG00000111728	43.7566	0.503288	0.443505	1.1348	0.256461	0.513345	Ns	ST8SIA1
ENSG00000257732	247.536	0.503233	0.2376	2.11798	0.0341767	0.162677	Ns	NA
ENSG00000109323	1288.7	0.502947	0.182547	2.75516	0.00586638	0.0561643	Ns	MANBA
ENSG00000175087	427.577	0.501767	0.234024	2.14408	0.0320264	0.156643	Ns	PDIK1L
ENSG00000206149	773.317	0.501276	0.201744	2.48471	0.0129657	0.0906608	Ns	HERC2P9
ENSG00000204052	24.2342	0.501057	0.541997	0.924464	0.355245	NA	NA	LRRC73
ENSG00000244694	178.556	0.500959	0.266228	1.88169	0.0598783	0.229726	Ns	PTCHD4
ENSG00000228570	22.6116	0.500789	0.568401	0.881049	0.378292	NA	NA	NUTM2E
ENSG00000130787	1537.66	0.500721	0.144117	3.47441	0.000511985	0.0120229	Up	HIP1R
ENSG00000143674	876.897	0.500649	0.206364	2.42605	0.0152643	0.0997237	Ns	MAP3K21
ENSG00000223705	789.056	0.500345	0.164571	3.0403	0.00236341	0.03116	Up	NSUN5P1
ENSG00000112394	78.4849	0.500136	0.346426	1.4437	0.148822	0.381485	Ns	SLC16A10
ENSG00000111911	706.405	0.499812	0.214167	2.33375	0.0196087	0.116365	Ns	HINT3
ENSG00000175193	147.757	0.499729	0.27346	1.82743	0.0676348	0.246594	Ns	PARL
ENSG00000128564	193.002	0.499589	0.309068	1.61644	0.106	0.321228	Ns	VGF
ENSG00000271576	46.3834	0.499523	0.475535	1.05044	0.293514	0.550556	Ns	PRKACB-DT
ENSG00000229212	33.5067	0.498821	0.483239	1.03225	0.301957	0.558874	Ns	NA
ENSG00000176058	689.15	0.498447	0.187393	2.6599	0.00781642	0.06672	Ns	TPRN
ENSG00000259917	66.9153	0.497844	0.473075	1.05236	0.292636	0.549376	Ns	HNRNPLP2
ENSG00000040731	179.279	0.49778	0.244499	2.03592	0.0417586	0.18426	Ns	CDH10
ENSG00000243279	288.677	0.497639	0.205659	2.41972	0.0155323	0.100932	Ns	PRAF2
ENSG00000227398	77.1941	0.497497	0.328907	1.51258	0.130388	0.35832	Ns	KIF9-AS1
ENSG00000148288	176.669	0.497107	0.248413	2.00113	0.0453785	0.194165	Ns	GBGT1
ENSG00000186350	744.849	0.497085	0.172694	2.87842	0.00399674	0.0436926	Ns	RXRA
ENSG00000131386	35.4095	0.496881	0.61052	0.813865	0.415722	0.662554	Ns	GALNT15
ENSG00000059804	4897.74	0.49666	0.16306	3.04587	0.00232009	0.0309969	Ns	SLC2A3
ENSG00000182919	359.13	0.496645	0.244499	2.03128	0.0422267	0.185428	Ns	C11orf54
ENSG00000164181	131.878	0.496459	0.306017	1.62232	0.104734	0.318629	Ns	ELOVL7
ENSG00000158158	1116.56	0.496289	0.149109	3.32836	0.000873587	0.0169492	Ns	CNNM4
ENSG00000246263	42.9966	0.496163	0.455681	1.08884	0.276225	0.534051	Ns	UBR5-AS1
ENSG00000163449	74.4091	0.496017	0.427677	1.15979	0.246133	0.501196	Ns	TMEM169
ENSG00000165923	141.084	0.495932	0.283405	1.7499	0.0801349	0.271619	Ns	AGBL2
ENSG00000175279	30.807	0.495904	0.496062	0.999682	0.317464	NA	Ns	CENPS
ENSG00000153823	629.878	0.495772	0.21414	2.31518	0.0206033	0.119734	Ns	PID1
ENSG00000203761	166.48	0.495167	0.231815	2.13605	0.0326756	0.15862	Ns	MSTO2P
ENSG00000137462	41.917	0.494846	0.404505	1.22334	0.221203	0.473286	Ns	TLR2
ENSG00000124587	1352.86	0.494758	0.169783	2.91407	0.00356755	0.0403302	Ns	PEX6
ENSG00000205476	1615.4	0.494704	0.152937	3.2347	0.00121772	0.0209647	Ns	CCDC85C
ENSG00000166924	89.4824	0.494618	0.342792	1.44291	0.149046	0.3817	Ns	NYAP1
ENSG00000111907	212.659	0.494548	0.251964	1.96277	0.049673	0.205199	Ns	TPD52L1
ENSG00000198948	93.8868	0.493926	0.325377	1.51801	0.129012	0.356689	Ns	MFAP3L
ENSG00000007372	1075.35	0.493861	0.164197	3.00774	0.00263195	0.0334511	Ns	PAX6
ENSG00000163898	70.7522	0.493849	0.352149	1.40238	0.1608	0.397741	Ns	LIPH
ENSG00000081181	290.583	0.493251	0.278292	1.77243	0.0763239	0.264644	Ns	ARG2
ENSG00000286909	26.5398	0.49278	0.557054	0.884619	0.376362	NA	Ns	NA
ENSG00000158050	97.4911	0.492321	0.420921	1.16963	0.24215	0.497293	Ns	DUSP2
ENSG00000185344	1113.24	0.492209	0.249442	1.97324	0.048468	0.202492	Ns	ATP6V0A2
ENSG00000146530	37.5794	0.492177	0.4143	1.18797	0.234844	0.489598	Ns	VWDE
ENSG00000287126	68.4461	0.492161	0.326574	1.50704	0.1318	0.35963	Ns	NA
ENSG00000087085	118.774	0.491937	0.311709	1.57819	0.114521	0.335441	Ns	ACHE
ENSG00000242588	87.0408	0.491865	0.356553	1.3795	0.167741	0.40809	Ns	NA
ENSG00000188611	112.596	0.491843	0.271973	1.80842	0.0705405	0.251687	Ns	ASAH2
ENSG00000185522	61.6594	0.491162	0.362196	1.35607	0.175078	0.41647	Ns	LMNTD2
ENSG00000146373	656.303	0.491024	0.233514	2.10276	0.0354865	0.166823	Ns	RNF217
ENSG00000169692	1482.24	0.49064	0.158447	3.09656	0.00195781	0.0278505	Ns	AGPAT2
ENSG00000254602	33.6302	0.489818	0.511928	0.95681	0.338663	0.593243	Ns	NA
ENSG00000111676	4029	0.489546	0.152359	3.21311	0.00131305	0.0218702	Ns	ATN1
ENSG00000160703	752.324	0.489005	0.16919	2.89028	0.00384904	0.0428484	Ns	NLRX1
ENSG00000025434	454.37	0.488749	0.208524	2.34385	0.019086	0.114317	Ns	NR1H3
ENSG00000234546	34.0384	0.488175	0.457647	1.06671	0.286104	0.544589	Ns	LNCTAM34A
ENSG00000111725	1667.74	0.488077	0.149331	3.26843	0.00108145	0.0193985	Ns	PRKAB1
ENSG00000185122	2860.81	0.487811	0.152252	3.20397	0.00135549	0.022172	Ns	HSF1
ENSG00000198156	26.1945	0.4878	0.513559	0.949843	0.342192	NA	Ns	NPIPB6
ENSG00000139908	50.9941	0.487688	0.391331	1.24623	0.21268	0.464543	Ns	TSSK4
ENSG00000259343	43.2664	0.486901	0.447373	1.08835	0.276439	0.534296	Ns	TMC3-AS1
ENSG00000124588	531.905	0.486881	0.19031	2.55836	0.0105167	0.0799754	Ns	NQO2
ENSG00000233184	178.164	0.486756	0.316917	1.53591	0.12456	0.350041	Ns	NA
ENSG00000010030	413.248	0.486692	0.19129	2.54426	0.010951	0.0818	Ns	ETV7
ENSG00000143816	91.0283	0.48638	0.319521	1.52222	0.127954	0.355842	Ns	WNT9A
ENSG00000164615	3565.94	0.486238	0.172988	2.81081	0.00494165	0.05044	Ns	CAMLG
ENSG00000171169	624.356	0.486076	0.168248	2.88904	0.0038642	0.0429299	Ns	NAIF1
ENSG00000170265	1729.57	0.485979	0.130463	3.72505	0.000195278	0.00690215	Ns	ZNF282
ENSG00000276045	1152.69	0.485671	0.154235	3.14891	0.00163882	0.0249579	Ns	ORAI1
ENSG00000177034	2247.17	0.485227	0.223025	2.17566	0.0295804	0.14993	Ns	MTX3
ENSG00000146707	217.133	0.485179	0.277364	1.74925	0.0802476	0.271683	Ns	POMZP3
ENSG00000154358	360.112	0.484923	0.223198	2.17261	0.0298097	0.150432	Ns	OBSCN
ENSG00000168944	3115.04	0.484306	0.217624	2.22542	0.0260528	0.138329	Ns	CEP120
ENSG00000110723	308.605	0.483884	0.310585	1.55798	0.119238	0.342384	Ns	EXPH5
ENSG00000175264	46.192	0.483657	0.46451	1.04122	0.297774	0.554739	Ns	CHST1
ENSG00000175356	37.4106	0.483299	0.476611	1.01403	0.310568	0.567526	Ns	SCUBE2
ENSG00000232040	215.263	0.482991	0.269754	1.79049	0.0733754	0.258676	Ns	ZBED9
ENSG00000156675	1345.83	0.482872	0.172598	2.79767	0.00514734	0.0513467	Ns	RAB11FIP1
ENSG00000103196	373.465	0.482732	0.26458	1.82452	0.0680737	0.247485	Ns	CRISPLD2
ENSG00000174482	48.2532	0.482461	0.457133	1.05541	0.29124	0.54826	Ns	LINGO2
ENSG00000253958	85.4545	0.482423	0.328799	1.46723	0.142315	0.373061	Ns	CLDN23
ENSG00000113761	892.587	0.482242	0.138352	3.48561	0.000491012	0.0116302	Ns	ZNF346
ENSG00000060656	911.773	0.481661	0.163842	2.93978	0.00328443	0.0380168	Ns	PTPRU
ENSG00000261794	79.9358	0.481568	0.361048	1.33381	0.182267	0.42543	Ns	GOLGA8H
ENSG00000065600	952.47	0.481483	0.193594	2.48708	0.0128798	0.0904646	Ns	PACC1
ENSG00000275481	24.369	0.481377	0.573784	0.838953	0.401496	NA	Ns	NA
ENSG00000220842	439.564	0.481169	0.223243	2.15536	0.0311338	0.154441	Ns	RPL21P16
ENSG00000170498	3919.86	0.480985	0.177765	2.70574	0.00681525	0.061231	Ns	KISS1
ENSG00000143303	853.65	0.480837	0.190568	2.52317	0.0116301	0.0845636	Ns	RRNAD1
ENSG00000188185	51.2483	0.480653	0.443073	1.08482	0.278003	0.535859	Ns	LINC00265
ENSG00000140043	44.2256	0.480546	0.484453	0.991936	0.321229	0.576547	Ns	PTGR2
ENSG00000231889	75.3749	0.480526	0.325391	1.47677	0.139738	0.369449	Ns	TRAF3IP2-AS1
ENSG00000248092	669.879	0.480513	0.223415	2.15077	0.0314946	0.155126	Ns	NNT-AS1
ENSG00000160271	210.924	0.479662	0.224274	2.13873	0.0324574	0.157949	Ns	RALGDS
ENSG00000144199	545.35	0.479344	0.176759	2.71185	0.00669086	0.0605778	Ns	FAHD2B
ENSG00000056998	536.066	0.479106	0.192114	2.49386	0.0126361	0.0891532	Ns	GYG2
ENSG00000155906	982.871	0.478955	0.203842	2.34964	0.0187914	0.113297	Ns	RMND1
ENSG00000259891	31.8722	0.47891	0.495266	0.966975	0.333556	NA	Ns	NA
ENSG00000082497	698.53	0.47878	0.20728	2.30982	0.0208982	0.120633	Ns	SERTAD4
ENSG00000090238	337.897	0.478105	0.195251	2.44867	0.0143385	0.0967365	Ns	YPEL3
ENSG00000151876	208.658	0.478053	0.256829	1.86137	0.0626924	0.235764	Ns	FBXO4
ENSG00000153721	103.4	0.477964	0.31696	1.50796	0.131564	0.359476	Ns	CNKSR3
ENSG00000196730	1654.74	0.477234	0.179592	2.65733	0.00787629	0.0670741	Ns	DAPK1
ENSG00000157873	197.768	0.476926	0.263221	1.81189	0.0700037	0.251432	Ns	TNFRSF14
ENSG00000257698	331.556	0.476906	0.186686	2.55459	0.0106314	0.0803347	Ns	GIHCG
ENSG00000163703	96.1112	0.476835	0.325298	1.46584	0.142692	0.37356	Ns	CRELD1
ENSG00000187608	22897.6	0.476682	0.163334	2.91845	0.00351771	0.0398905	Ns	ISG15
ENSG00000196369	736.26	0.47665	0.198936	2.396	0.0165753	0.104907	Ns	SRGAP2B
ENSG00000233757	65.2047	0.475843	0.340861	1.396	0.162714	0.400785	Ns	NA
ENSG00000176771	284.299	0.475457	0.205118	2.31796	0.0204514	0.119156	Ns	NCKAP5
ENSG00000178445	258.021	0.475281	0.195844	2.42684	0.015231	0.0996848	Ns	GLDC
ENSG00000153774	1079.79	0.475222	0.195779	2.42734	0.0152098	0.0996848	Ns	CFDP1
ENSG00000125356	572.64	0.474827	0.548723	0.86533	0.386858	0.637229	Ns	NDUFA1
ENSG00000276805	199.586	0.474504	0.284891	1.66556	0.0958003	0.301421	Ns	NA
ENSG00000102572	1469.76	0.474378	0.150706	3.14771	0.00164555	0.0250101	Ns	STK24
ENSG00000183770	222.018	0.474106	0.22316	2.12451	0.0336276	0.160833	Ns	FOXL2
ENSG00000116678	1393.02	0.473854	0.229573	2.06407	0.0390114	0.176423	Ns	LEPR
ENSG00000116717	4736	0.473812	0.197826	2.3951	0.0166159	0.105099	Ns	GADD45A
ENSG00000135519	196.557	0.473621	0.323211	1.46536	0.142823	0.373745	Ns	KCNH3
ENSG00000242110	33.8294	0.473583	0.441255	1.07326	0.283153	0.541608	Ns	AMACR
ENSG00000078579	48.7843	0.472958	0.458805	1.03085	0.302612	0.559419	Ns	FGF20
ENSG00000164008	65.4686	0.472535	0.450204	1.0496	0.293901	0.550649	Ns	C1orf50
ENSG00000136247	1014.81	0.472136	0.204774	2.30565	0.0211304	0.121636	Ns	ZDHHC4
ENSG00000140264	1828.69	0.472127	0.485729	0.971998	0.331051	0.585083	Ns	SERF2
ENSG00000226314	162.672	0.471879	0.265953	1.77429	0.0760149	0.264157	Ns	ZNF192P1
ENSG00000242242	225.979	0.471462	0.259189	1.81899	0.0689128	0.249706	Ns	NECTIN3-AS1
ENSG00000179051	5578.13	0.470524	0.125921	3.73665	0.000186486	0.00665632	Ns	RCC2
ENSG00000090470	1562.1	0.470398	0.156659	3.00268	0.00267617	0.0338558	Ns	PDCD7
ENSG00000214944	6061.82	0.470306	0.185978	2.52882	0.0114445	0.0838269	Ns	ARHGEF28
ENSG00000132561	4248.34	0.470272	0.185293	2.53799	0.011149	0.0828264	Ns	MATN2
ENSG00000179912	757.652	0.469672	0.239164	1.96381	0.0495527	0.204856	Ns	R3HDM2
ENSG00000158258	258.143	0.46955	0.213099	2.20344	0.0275639	0.143771	Ns	CLSTN2
ENSG00000213468	115.078	0.469468	0.339005	1.38484	0.1661	0.405632	Ns	FIRRE
ENSG00000015568	145.777	0.469323	0.341138	1.37576	0.168897	0.410026	Ns	RGPD5
ENSG00000256802	65.7006	0.46929	0.350012	1.34078	0.179991	0.422194	Ns	NA
ENSG00000243742	603.201	0.469275	0.310942	1.5092	0.131247	0.359434	Ns	RPLP0P2
ENSG00000214922	30.6075	0.469235	0.481765	0.973991	0.330061	NA	Ns	HLA-F-AS1
ENSG00000126878	3201.23	0.468936	0.13351	3.51236	0.000444142	0.0107915	Ns	AIF1L
ENSG00000066923	99.3575	0.468769	0.280458	1.67144	0.0946339	0.298906	Ns	STAG3
ENSG00000184908	42.9581	0.468729	0.440148	1.06493	0.286906	0.545071	Ns	CLCNKB
ENSG00000139800	45.8103	0.467245	0.482058	0.96927	0.33241	0.58661	Ns	ZIC5
ENSG00000197329	874.367	0.467172	0.200699	2.32772	0.0199269	0.117465	Ns	PELI1
ENSG00000145220	1786.03	0.467166	0.164341	2.84266	0.00447391	0.0472243	Ns	LYAR
ENSG00000169964	531.188	0.466843	0.179519	2.60053	0.0093081	0.0742409	Ns	TMEM42
ENSG00000175309	873.888	0.466452	0.173348	2.69084	0.00712733	0.062848	Ns	PHYKPL
ENSG00000115073	2120.78	0.466161	0.14858	3.13743	0.00170433	0.0257249	Ns	ACTR1B
ENSG00000259994	30.5356	0.466075	0.52898	0.881083	0.378273	NA	Ns	NA
ENSG00000095321	1915.57	0.465759	0.133051	3.50061	0.000464195	0.0110803	Ns	CRAT
ENSG00000187566	40.1545	0.465435	0.431475	1.07871	0.280718	0.539155	Ns	NHLRC1
ENSG00000186056	77.7294	0.464952	0.383078	1.21373	0.224852	0.477707	Ns	MATN1-AS1
ENSG00000153561	1768.29	0.464951	0.182557	2.54687	0.0108693	0.0815232	Ns	RMND5A
ENSG00000172164	183.993	0.464833	0.378251	1.2289	0.219109	0.471355	Ns	SNTB1
ENSG00000102003	28.5773	0.464582	0.549083	0.846105	0.397494	NA	Ns	SYP
ENSG00000114626	705.163	0.464571	0.154495	3.00704	0.00263807	0.0334901	Ns	ABTB1
ENSG00000280355	53.7457	0.464509	0.415046	1.11918	0.263065	0.51965	Ns	NA
ENSG00000230002	167.923	0.464408	0.264105	1.75842	0.0786757	0.26917	Ns	ALMS1-IT1
ENSG00000212802	1497.98	0.464289	0.234879	1.97672	0.0480735	0.201481	Ns	RPL15P3
ENSG00000133612	2581.62	0.464264	0.156872	2.95951	0.00308133	0.0367718	Ns	AGAP3
ENSG00000134330	1589.96	0.464146	0.185617	2.50055	0.0124	0.0881698	Ns	IAH1
ENSG00000115507	292.4	0.464051	0.208221	2.22865	0.0258372	0.13792	Ns	OTX1
ENSG00000116299	362.411	0.46398	0.217739	2.1309	0.0330971	0.159481	Ns	ELAPOR1
ENSG00000179023	38.4046	0.463863	0.421914	1.09943	0.271583	0.529378	Ns	KLHDC7A
ENSG00000077044	1559.29	0.463772	0.173783	2.66868	0.00761504	0.0654607	Ns	DGKD
ENSG00000240048	31.002	0.463541	0.535888	0.864997	0.387041	NA	Ns	DDX50P2
ENSG00000175600	249.217	0.463444	0.199536	2.32261	0.0202003	0.118401	Ns	SUGCT
ENSG00000132970	253.961	0.463163	0.240349	1.92704	0.0539746	0.215933	Ns	WASF3
ENSG00000112033	3618.68	0.462837	0.130776	3.53916	0.0004014	0.0101699	Ns	PPARD
ENSG00000185024	1147.4	0.462589	0.150985	3.06382	0.0021853	0.0300047	Ns	BRF1
ENSG00000243753	196.03	0.462397	0.265364	1.7425	0.0814208	0.273899	Ns	HLA-L
ENSG00000196670	1431.66	0.461635	0.193223	2.38913	0.0168885	0.10574	Ns	ZFP62
ENSG00000134901	731.16	0.461491	0.185921	2.48218	0.013058	0.0911314	Ns	POGLUT2
ENSG00000125352	551.364	0.461123	0.200293	2.30224	0.0213214	0.122093	Ns	RNF113A
ENSG00000183780	45.3161	0.461021	0.42911	1.07436	0.28266	0.541282	Ns	SLC35F3
ENSG00000272405	295.543	0.460941	0.227768	2.02373	0.0429979	0.187835	Ns	NA
ENSG00000103264	1044.85	0.460895	0.148534	3.10297	0.0019159	0.0274792	Ns	FBXO31
ENSG00000147231	86.543	0.46083	0.373687	1.2332	0.217502	0.469545	Ns	RADX
ENSG00000249129	28.0614	0.460826	0.55947	0.823684	0.410119	NA	Ns	SUDS3P1
ENSG00000149926	72.3959	0.460202	0.318049	1.44695	0.14791	0.380803	Ns	TLCD3B
ENSG00000239779	150.258	0.459455	0.305986	1.50155	0.133213	0.361514	Ns	WBP1
ENSG00000204946	496.009	0.459414	0.192642	2.38481	0.0170878	0.106366	Ns	ZNF783
ENSG00000111752	1737.43	0.459333	0.159517	2.87952	0.00398283	0.0436714	Ns	PHC1
ENSG00000135362	777.999	0.45827	0.156766	2.92327	0.00346372	0.0394007	Ns	PRR5L
ENSG00000019995	1025.94	0.458183	0.190545	2.40459	0.0161904	0.103472	Ns	ZRANB1
ENSG00000169193	86.7655	0.458144	0.299769	1.52832	0.126432	0.353307	Ns	CCDC126
ENSG00000121310	303.12	0.458027	0.204512	2.2396	0.0251167	0.135528	Ns	ECHDC2
ENSG00000163362	114.596	0.45756	0.396585	1.15375	0.248603	0.503602	Ns	INAVA
ENSG00000167904	1768.23	0.457437	0.206188	2.21854	0.0265178	0.14005	Ns	TMEM68
ENSG00000184465	760.986	0.457376	0.173029	2.64335	0.00820895	0.0689406	Ns	WDR27
ENSG00000272983	28.603	0.457354	0.624108	0.732812	0.463673	NA	Ns	NA
ENSG00000245694	701.734	0.457292	0.2257	2.0261	0.0427543	0.187069	Ns	CRNDE
ENSG00000115998	500.947	0.457287	0.211961	2.15741	0.0309735	0.154065	Ns	C2orf42
ENSG00000119888	37.6654	0.457002	0.496888	0.919727	0.357715	0.609922	Ns	EPCAM
ENSG00000162714	2730.21	0.456989	0.159224	2.8701	0.00410345	0.0445036	Ns	ZNF496
ENSG00000125351	2250.45	0.45631	0.15114	3.01911	0.00253516	0.0325107	Ns	UPF3B
ENSG00000099284	912.588	0.455831	0.16046	2.84077	0.00450051	0.0472868	Ns	MACROH2A2
ENSG00000196305	15879.6	0.455823	0.234445	1.94426	0.051864	0.210811	Ns	IARS1
ENSG00000119280	1783.35	0.455755	0.15504	2.93959	0.00328648	0.0380168	Ns	C1orf198
ENSG00000152689	273.34	0.455616	0.248546	1.83313	0.0667838	0.244993	Ns	RASGRP3
ENSG00000260920	128.941	0.455515	0.355374	1.28179	0.199917	0.449726	Ns	NA
ENSG00000004399	2062.08	0.455161	0.154425	2.94745	0.00320402	0.0376197	Ns	PLXND1
ENSG00000254837	87.0232	0.45497	0.380152	1.19681	0.23138	0.485856	Ns	NA
ENSG00000166387	195.009	0.454593	0.216988	2.09501	0.0361699	0.168932	Ns	PPFIBP2
ENSG00000278768	61.2002	0.454572	0.388513	1.17003	0.241988	0.497226	Ns	BACE1-AS
ENSG00000137103	802.08	0.454506	0.204103	2.22685	0.0259573	0.138215	Ns	TMEM8B
ENSG00000171517	60.2447	0.454072	0.39031	1.16336	0.244682	0.499865	Ns	LPAR3
ENSG00000178605	1251.74	0.454036	0.142655	3.18276	0.00145879	0.0233727	Ns	GTPBP6
ENSG00000167528	177.14	0.453987	0.268627	1.69003	0.091023	0.293047	Ns	ZNF641
ENSG00000131669	1763.68	0.453941	0.154182	2.9442	0.00323794	0.0377346	Ns	NINJ1
ENSG00000185803	1775.76	0.453858	0.148815	3.04981	0.0022899	0.0308221	Ns	SLC52A2
ENSG00000107719	417.822	0.453612	0.210644	2.15345	0.0312829	0.15497	Ns	PALD1
ENSG00000131149	1536.43	0.453548	0.1676	2.70613	0.00680717	0.061231	Ns	GSE1
ENSG00000105865	219.55	0.452779	0.241054	1.87833	0.0603359	0.230396	Ns	DUS4L
ENSG00000133597	1098.88	0.452654	0.171441	2.64028	0.00828371	0.069092	Ns	ADCK2
ENSG00000169826	1591.74	0.452481	0.200915	2.2521	0.0243161	0.132383	Ns	CSGALNACT2
ENSG00000170667	80.9552	0.452357	0.353411	1.27997	0.200555	0.450477	Ns	RASA4B
ENSG00000155629	910.648	0.452192	0.162491	2.78287	0.00538805	0.0529173	Ns	PIK3AP1
ENSG00000138101	775.541	0.45209	0.223506	2.02272	0.0431022	0.18799	Ns	DTNB
ENSG00000162997	63.616	0.451478	0.363798	1.24101	0.2146	0.467046	Ns	PRORSD1P
ENSG00000254206	31.8191	0.451469	0.575147	0.784963	0.432475	NA	Ns	NPIPB11
ENSG00000150457	2740.74	0.45142	0.142852	3.16004	0.00157746	0.0246175	Ns	LATS2
ENSG00000144893	569.677	0.451355	0.224882	2.00707	0.0447422	0.192466	Ns	MED12L
ENSG00000092208	794.788	0.451324	0.162401	2.77908	0.00545134	0.0532625	Ns	GEMIN2
ENSG00000224858	23.5663	0.451199	0.513909	0.877975	0.379957	NA	Ns	RPL29P11
ENSG00000171121	24.3302	0.451106	0.557571	0.809057	0.418482	NA	Ns	KCNMB3
ENSG00000162729	1604.34	0.450954	0.15157	2.97522	0.00292778	0.0357574	Ns	IGSF8
ENSG00000280195	42.0525	0.450948	0.472629	0.954126	0.34002	0.594344	Ns	NA
ENSG00000112659	2226.43	0.450799	0.16104	2.7993	0.00512129	0.0513124	Ns	CUL9
ENSG00000138162	459.249	0.450291	0.232662	1.93539	0.0529427	0.213546	Ns	TACC2
ENSG00000072195	2415.1	0.449745	0.169293	2.6566	0.00789323	0.0671597	Ns	SPEG
ENSG00000248794	30.2951	0.449702	0.485587	0.9261	0.354394	NA	Ns	NA
ENSG00000109458	1038.99	0.449567	0.236851	1.89811	0.0576822	0.224911	Ns	GAB1
ENSG00000133619	756.02	0.449456	0.162545	2.76511	0.0056903	0.0552519	Ns	KRBA1
ENSG00000113013	23857.3	0.44941	0.218742	2.05452	0.0399258	0.179061	Ns	HSPA9
ENSG00000164237	51.4	0.448825	0.385588	1.164	0.244423	0.499668	Ns	CMBL
ENSG00000166147	1786.33	0.448663	0.144904	3.09627	0.00195969	0.0278505	Ns	FBN1
ENSG00000102554	420.23	0.448522	0.234761	1.91055	0.056063	0.220842	Ns	KLF5
ENSG00000174307	1766.07	0.448437	0.166986	2.68547	0.00724275	0.0634065	Ns	PHLDA3
ENSG00000122390	1099.39	0.448381	0.142395	3.14885	0.00163917	0.0249579	Ns	NAA60
ENSG00000188811	787.495	0.44826	0.222152	2.01781	0.0436109	0.189619	Ns	NHLRC3
ENSG00000214357	777.697	0.44821	0.243672	1.8394	0.0658565	0.242894	Ns	NEURL1B
ENSG00000168395	1604.01	0.447936	0.138185	3.24158	0.0011887	0.0206148	Ns	ING5
ENSG00000106086	646.121	0.44761	0.248589	1.8006	0.0717658	0.254895	Ns	PLEKHA8
ENSG00000139651	2182.44	0.447009	0.146068	3.06028	0.00221134	0.0301353	Ns	ZNF740
ENSG00000135045	1297.12	0.446975	0.192693	2.31962	0.0203614	0.118878	Ns	C9orf40
ENSG00000244733	35.4514	0.44686	0.424089	1.05369	0.292024	0.548509	Ns	NA
ENSG00000138772	1167.63	0.446364	0.195725	2.28057	0.022574	0.126587	Ns	ANXA3
ENSG00000182484	312.201	0.446141	0.19488	2.2893	0.0220616	0.124765	Ns	WASH6P
ENSG00000176055	422.241	0.446121	0.25586	1.74362	0.0812256	0.27383	Ns	MBLAC2
ENSG00000188338	268.462	0.446071	0.229625	1.94261	0.0520639	0.211169	Ns	SLC38A3
ENSG00000236364	25.1176	0.446014	0.61937	0.720109	0.471458	NA	Ns	NA
ENSG00000146574	291.29	0.445882	0.20804	2.14325	0.032093	0.156758	Ns	CCZ1B
ENSG00000118900	2725.8	0.445573	0.135793	3.28128	0.00103339	0.0188473	Ns	UBN1
ENSG00000169018	4559.24	0.445523	0.207088	2.15137	0.0314473	0.155126	Ns	FEM1B
ENSG00000175793	287.862	0.445509	0.273643	1.62807	0.10351	0.316453	Ns	SFN
ENSG00000258634	176.172	0.445113	0.285678	1.55809	0.119212	0.342384	Ns	NA
ENSG00000132881	116.272	0.444978	0.27605	1.61195	0.106973	0.323461	Ns	CPLANE2
ENSG00000144730	125.117	0.444586	0.323476	1.3744	0.169318	0.410805	Ns	IL17RD
ENSG00000150347	2686.86	0.444433	0.149906	2.96474	0.00302935	0.0363489	Ns	ARID5B
ENSG00000198585	1693.91	0.443694	0.143703	3.08758	0.00201794	0.0284565	Ns	NUDT16
ENSG00000147813	217.83	0.443596	0.220487	2.01189	0.0442313	0.191389	Ns	NAPRT
ENSG00000168826	222.427	0.443441	0.238328	1.86063	0.0627959	0.23577	Ns	ZBTB49
ENSG00000188112	631.584	0.44339	0.177606	2.49649	0.0125431	0.0885688	Ns	C6orf132
ENSG00000198780	979.346	0.44326	0.222365	1.99339	0.0462193	0.196371	Ns	FAM169A
ENSG00000179526	1588.5	0.443249	0.148305	2.98876	0.0028011	0.0348678	Ns	SHARPIN
ENSG00000182272	1990.39	0.44324	0.15546	2.85116	0.00435607	0.0461918	Ns	B4GALNT4
ENSG00000154380	4702.84	0.443193	0.177285	2.49989	0.0124231	0.0882766	Ns	ENAH
ENSG00000196083	1138.58	0.442782	0.179318	2.46925	0.0135397	0.0931855	Ns	IL1RAP
ENSG00000143382	1071.31	0.442383	0.199983	2.2121	0.0269596	0.141462	Ns	ADAMTSL4
ENSG00000274026	86.7918	0.442167	0.371043	1.19169	0.233385	0.487771	Ns	FAM27E3
ENSG00000261609	712.505	0.442005	0.211945	2.08547	0.0370265	0.171593	Ns	GAN
ENSG00000221829	3082.53	0.442001	0.133419	3.31288	0.000923408	0.0175127	Ns	FANCG
ENSG00000102098	861.776	0.441986	0.235264	1.87868	0.0602888	0.230396	Ns	SCML2
ENSG00000214517	5707.42	0.441895	0.17956	2.46099	0.0138553	0.0944076	Ns	PPME1
ENSG00000188002	172.96	0.441702	0.264074	1.67265	0.094397	0.298513	Ns	NA
ENSG00000260196	70.9215	0.441662	0.418241	1.056	0.290969	0.54826	Ns	NA
ENSG00000129675	44.1859	0.44155	0.508325	0.868637	0.385046	0.63572	Ns	ARHGEF6
ENSG00000137266	113.035	0.441159	0.292127	1.51016	0.131002	0.359108	Ns	SLC22A23
ENSG00000254726	588.619	0.440575	0.200149	2.20123	0.0277197	0.14387	Ns	MEX3A
ENSG00000178917	120.795	0.440299	0.318091	1.38419	0.166301	0.40594	Ns	ZNF852
ENSG00000110076	167.235	0.440106	0.252676	1.74178	0.0815469	0.274237	Ns	NRXN2
ENSG00000280120	142.099	0.440078	0.271004	1.62388	0.104402	0.318059	Ns	NA
ENSG00000227946	50.605	0.439944	0.394985	1.11382	0.265355	0.522074	Ns	NA
ENSG00000116396	53.9722	0.439642	0.362973	1.21123	0.225808	0.478779	Ns	KCNC4
ENSG00000111266	975.216	0.439635	0.194588	2.25931	0.023864	0.130637	Ns	DUSP16
ENSG00000121005	73.3312	0.439407	0.326144	1.34728	0.17789	0.419356	Ns	CRISPLD1
ENSG00000214595	197.047	0.439251	0.277623	1.58219	0.113607	0.334365	Ns	EML6
ENSG00000175550	4856.46	0.439076	0.229626	1.91213	0.055859	0.220435	Ns	DRAP1
ENSG00000171914	852.883	0.438803	0.183224	2.3949	0.0166249	0.105099	Ns	TLN2
ENSG00000106789	592.252	0.438614	0.178317	2.45974	0.0139037	0.0945605	Ns	CORO2A
ENSG00000003989	1309.19	0.438321	0.212408	2.06359	0.0390569	0.176466	Ns	SLC7A2
ENSG00000185049	1587.53	0.438207	0.139512	3.14099	0.00168377	0.0255555	Ns	NELFA
ENSG00000133706	13210.2	0.438102	0.218048	2.0092	0.044516	0.192089	Ns	LARS1
ENSG00000196411	3057.37	0.438078	0.143182	3.0596	0.00221632	0.0301657	Ns	EPHB4
ENSG00000164749	59.27	0.437915	0.440913	0.993199	0.320613	0.576008	Ns	HNF4G
ENSG00000197724	1651.49	0.437898	0.151257	2.89505	0.00379095	0.0423309	Ns	PHF2
ENSG00000197837	51.7861	0.437847	0.382909	1.14347	0.252842	0.508893	Ns	H4-16
ENSG00000112406	712.912	0.437652	0.203819	2.14726	0.0317729	0.155954	Ns	HECA
ENSG00000139428	847.768	0.437545	0.166754	2.62389	0.00869323	0.0708488	Ns	MMAB
ENSG00000284770	30.3366	0.437526	0.495109	0.883696	0.37686	NA	Ns	TBCE
ENSG00000262587	34.9535	0.437357	0.653249	0.66951	0.50317	0.732088	Ns	NA
ENSG00000262075	48.2673	0.437217	0.426339	1.02551	0.305121	0.561501	Ns	DKFZP434A062
ENSG00000125347	1144.16	0.437104	0.182844	2.39058	0.0168217	0.105733	Ns	IRF1
ENSG00000010438	36.6315	0.436792	0.426918	1.02313	0.306247	0.563238	Ns	PRSS3
ENSG00000119986	1576.13	0.436596	0.174364	2.50394	0.012282	0.0878637	Ns	AVPI1
ENSG00000165138	944.853	0.4365	0.179788	2.42786	0.0151881	0.0996424	Ns	ANKS6
ENSG00000162222	1609.84	0.436347	0.148091	2.94649	0.00321405	0.0376567	Ns	TTC9C
ENSG00000102760	62.7857	0.436266	0.359113	1.21484	0.224426	0.477425	Ns	RGCC
ENSG00000115129	1352.32	0.435953	0.190218	2.29186	0.0219135	0.124258	Ns	TP53I3
ENSG00000122863	1896.47	0.435879	0.138922	3.13758	0.00170351	0.0257249	Ns	CHST3
ENSG00000144283	4181.86	0.435597	0.153241	2.84257	0.00447515	0.0472243	Ns	PKP4
ENSG00000121900	2030.24	0.435511	0.126923	3.4313	0.000600696	0.0132262	Ns	TMEM54
ENSG00000169925	1544.26	0.435172	0.167335	2.6006	0.0093061	0.0742409	Ns	BRD3
ENSG00000273820	263.379	0.434775	0.234213	1.85632	0.0634076	0.237176	Ns	USP27X
ENSG00000170577	228.555	0.434644	0.234098	1.85667	0.0633579	0.237115	Ns	SIX2
ENSG00000061337	899.621	0.434638	0.160838	2.70234	0.00688532	0.0614067	Ns	LZTS1
ENSG00000157303	687.499	0.434611	0.197217	2.20371	0.0275446	0.143739	Ns	SUSD3
ENSG00000123096	83.3386	0.434439	0.337225	1.28828	0.19765	0.44587	Ns	SSPN
ENSG00000137764	835.383	0.434427	0.159094	2.73064	0.00632119	0.0588705	Ns	MAP2K5
ENSG00000181754	418.544	0.434412	0.228814	1.89854	0.0576255	0.224911	Ns	AMIGO1
ENSG00000111671	290.552	0.434386	0.262766	1.65313	0.0983052	0.305952	Ns	SPSB2
ENSG00000124613	793.683	0.434367	0.243822	1.78149	0.0748322	0.262296	Ns	ZNF391
ENSG00000167397	229.855	0.434264	0.275058	1.57881	0.11438	0.335215	Ns	VKORC1
ENSG00000204623	434.757	0.434087	0.259896	1.67023	0.0948734	0.299365	Ns	ZNRD1ASP
ENSG00000047365	798.43	0.434048	0.208247	2.08429	0.0371334	0.171673	Ns	ARAP2
ENSG00000171793	6347.04	0.433658	0.153208	2.83052	0.00464721	0.0482489	Ns	CTPS1
ENSG00000171224	301.859	0.433559	0.230114	1.88411	0.0595503	0.229054	Ns	FAM241B
ENSG00000227268	54.3494	0.433336	0.373514	1.16016	0.245984	0.501171	Ns	KLLN
ENSG00000163923	533.532	0.433312	0.17081	2.5368	0.011187	0.082884	Ns	RPL39L
ENSG00000260230	67.3226	0.432925	0.447524	0.967379	0.333355	0.587235	Ns	FRRS1L
ENSG00000137857	28.1186	0.432705	0.540074	0.801197	0.423018	NA	Ns	DUOX1
ENSG00000198838	38.2577	0.432613	0.453196	0.954583	0.339789	0.594333	Ns	RYR3
ENSG00000137700	1414.16	0.431769	0.179771	2.40177	0.0163157	0.103971	Ns	SLC37A4
ENSG00000197958	40255.5	0.431741	0.147411	2.92883	0.00340238	0.0389867	Ns	RPL12
ENSG00000186767	1927.49	0.431697	0.208446	2.07103	0.0383563	0.175034	Ns	SPIN4
ENSG00000198680	516.402	0.431197	0.192586	2.23899	0.0251568	0.135678	Ns	TUSC1
ENSG00000272693	73.7639	0.431087	0.322395	1.33714	0.181177	0.423547	Ns	NA
ENSG00000249492	60.81	0.430578	0.405596	1.06159	0.288421	0.545875	Ns	NA
ENSG00000168010	1420.47	0.430521	0.193078	2.22978	0.025762	0.137721	Ns	ATG16L2
ENSG00000143772	335.876	0.430245	0.214032	2.01018	0.0444117	0.191942	Ns	ITPKB
ENSG00000180815	292.458	0.429864	0.234713	1.83144	0.0670349	0.245667	Ns	MAP3K15
ENSG00000143612	6408.29	0.429836	0.159683	2.69181	0.00710648	0.0627147	Ns	C1orf43
ENSG00000119950	1597.61	0.429829	0.213853	2.00993	0.044439	0.19196	Ns	MXI1
ENSG00000151689	895.779	0.429353	0.142717	3.00843	0.00262603	0.0334146	Ns	INPP1
ENSG00000223396	65.5049	0.429234	0.350059	1.22617	0.220133	0.472251	Ns	RPS10P7
ENSG00000133107	1420.95	0.428482	0.181863	2.35607	0.0184696	0.111912	Ns	TRPC4
ENSG00000280107	35.3177	0.428205	0.440676	0.9717	0.3312	0.585137	Ns	NA
ENSG00000144649	46.9331	0.427742	0.381537	1.1211	0.262245	0.519475	Ns	GASK1A
ENSG00000188517	106.154	0.427386	0.360881	1.18428	0.2363	0.491417	Ns	COL25A1
ENSG00000132031	753.496	0.427145	0.203162	2.10249	0.0355106	0.166824	Ns	MATN3
ENSG00000146859	215.881	0.427037	0.248179	1.72068	0.0853092	0.281865	Ns	TMEM140
ENSG00000137834	44.2911	0.426827	0.451695	0.944945	0.344687	0.598431	Ns	SMAD6
ENSG00000198042	1578.26	0.426787	0.178629	2.38923	0.0168837	0.10574	Ns	MAK16
ENSG00000245614	138.575	0.426733	0.283959	1.5028	0.132891	0.36094	Ns	DDX11-AS1
ENSG00000176700	35.6082	0.426559	0.522018	0.817136	0.413851	0.661182	Ns	SCAND2P
ENSG00000188763	84.3829	0.426375	0.392992	1.08495	0.277945	0.535859	Ns	FZD9
ENSG00000219481	939.292	0.426261	0.253407	1.68212	0.0925451	0.295254	Ns	NBPF1
ENSG00000155330	740.163	0.425722	0.199415	2.13486	0.0327724	0.158685	Ns	C16orf87
ENSG00000168495	2992.41	0.425475	0.13169	3.23089	0.00123405	0.0211004	Ns	POLR3D
ENSG00000116852	375.859	0.425217	0.194996	2.18064	0.0292101	0.148742	Ns	KIF21B
ENSG00000217930	60.8355	0.424834	0.359239	1.18259	0.236971	0.492156	Ns	PAM16
ENSG00000110422	2524.12	0.424798	0.179365	2.36834	0.0178681	0.109602	Ns	HIPK3
ENSG00000145012	9934.8	0.424634	0.210472	2.01753	0.0436402	0.189619	Ns	LPP
ENSG00000007541	1419.42	0.42434	0.13118	3.2348	0.00121727	0.0209647	Ns	PIGQ
ENSG00000150977	605.072	0.424301	0.213443	1.98788	0.0468245	0.197991	Ns	RILPL2
ENSG00000242028	31.2246	0.424263	0.526071	0.806475	0.419969	NA	Ns	HYPK
ENSG00000282057	293.34	0.424252	0.217058	1.95456	0.0506352	0.20754	Ns	NA
ENSG00000228672	172.375	0.423901	0.239307	1.77137	0.0764996	0.264893	Ns	PROB1
ENSG00000111879	47.5047	0.423503	0.393458	1.07636	0.281765	0.540276	Ns	FAM184A
ENSG00000070182	26.7127	0.423327	0.513222	0.824842	0.409461	NA	Ns	SPTB
ENSG00000160293	2517.12	0.423262	0.150598	2.81054	0.00494582	0.05044	Ns	VAV2
ENSG00000116661	232.237	0.423197	0.249223	1.69807	0.0894951	0.29066	Ns	FBXO2
ENSG00000130821	1245.89	0.42286	0.143046	2.95612	0.00311538	0.0369757	Ns	SLC6A8
ENSG00000189420	71.4618	0.422837	0.327735	1.29018	0.196988	0.445283	Ns	ZFP92
ENSG00000147592	573.888	0.422345	0.214471	1.96924	0.0489256	0.203448	Ns	LACTB2
ENSG00000164638	460.619	0.422269	0.19437	2.1725	0.0298177	0.150432	Ns	SLC29A4
ENSG00000228526	154.96	0.421952	0.319076	1.32242	0.186028	0.431203	Ns	MIR34AHG
ENSG00000164074	552.325	0.421919	0.222771	1.89396	0.0582305	0.22616	Ns	ABHD18
ENSG00000204344	459.617	0.421865	0.177919	2.37111	0.0177349	0.109091	Ns	STK19
ENSG00000142599	1747.29	0.421838	0.157521	2.67798	0.00740679	0.0642254	Ns	RERE
ENSG00000174529	78.2143	0.421573	0.384038	1.09774	0.272319	0.52978	Ns	TMEM81
ENSG00000287445	23.8647	0.421503	0.591907	0.71211	0.476397	NA	Ns	NA
ENSG00000104529	2322.41	0.421448	0.148692	2.83438	0.00459153	0.0478981	Ns	EEF1D
ENSG00000182809	1192.23	0.42124	0.14633	2.8787	0.00399314	0.0436926	Ns	CRIP2
ENSG00000255717	8158.19	0.421163	0.204044	2.06408	0.0390102	0.176423	Ns	SNHG1
ENSG00000118513	150.236	0.420744	0.282993	1.48676	0.137077	0.366019	Ns	MYB
ENSG00000147251	465.387	0.420471	0.270787	1.55278	0.120477	0.344674	Ns	DOCK11
ENSG00000188613	122.634	0.420268	0.330065	1.27329	0.202916	0.452507	Ns	NANOS1
ENSG00000136014	449.209	0.420044	0.243703	1.72359	0.0847821	0.280802	Ns	USP44
ENSG00000168389	529.185	0.419803	0.175404	2.39335	0.0166952	0.1053	Ns	MFSD2A
ENSG00000162994	433.357	0.419686	0.235702	1.78058	0.074981	0.262525	Ns	CLHC1
ENSG00000240230	544.946	0.419544	0.211737	1.98144	0.047542	0.199789	Ns	COX19
ENSG00000279789	25.0167	0.419478	0.587888	0.713534	0.475515	NA	Ns	NA
ENSG00000140265	1195.96	0.419424	0.171418	2.4468	0.0144132	0.096822	Ns	ZSCAN29
ENSG00000143882	70.9046	0.41937	0.382021	1.09777	0.272306	0.52978	Ns	ATP6V1C2
ENSG00000132749	529.783	0.419365	0.217433	1.92871	0.0537664	0.215519	Ns	TESMIN
ENSG00000242071	437.325	0.419339	0.280739	1.4937	0.135255	0.364417	Ns	RPL7AP6
ENSG00000229358	93.0428	0.419166	0.411629	1.01831	0.30853	0.564684	Ns	DPY19L1P1
ENSG00000116670	2626.26	0.419108	0.137711	3.04338	0.00233935	0.0310608	Ns	MAD2L2
ENSG00000154767	1115.91	0.418829	0.179257	2.33647	0.0194666	0.115963	Ns	XPC
ENSG00000106245	1483.91	0.418589	0.149565	2.7987	0.00513089	0.051323	Ns	BUD31
ENSG00000178409	301.989	0.418482	0.248823	1.68184	0.0925989	0.295254	Ns	BEND3
ENSG00000253540	53.0573	0.418381	0.440534	0.949714	0.342258	0.595915	Ns	FAM86HP
ENSG00000150527	1177.34	0.418299	0.253557	1.64973	0.098999	0.307158	Ns	MIA2
ENSG00000175745	238.286	0.418285	0.202602	2.06457	0.0389638	0.176409	Ns	NR2F1
ENSG00000168159	2940.55	0.418252	0.14599	2.86494	0.00417088	0.0448349	Ns	RNF187
ENSG00000168970	83.1333	0.417954	0.368163	1.13524	0.256274	0.513251	Ns	JMJD7-PLA2G4B
ENSG00000168994	1830.88	0.417789	0.152654	2.73684	0.00620321	0.0584068	Ns	PXDC1
ENSG00000284693	20.7383	0.417609	0.641489	0.651	0.515047	NA	Ns	LINC02606
ENSG00000137628	6987.95	0.417291	0.177888	2.34581	0.0189859	0.113905	Ns	DDX60
ENSG00000170271	653.832	0.417217	0.16884	2.47107	0.0134708	0.0930194	Ns	FAXDC2
ENSG00000198937	351.717	0.417045	0.260649	1.60002	0.109593	0.327851	Ns	CCDC167
ENSG00000171044	57.3906	0.416788	0.376692	1.10644	0.268535	0.52541	Ns	XKR6
ENSG00000170442	114.47	0.416754	0.364852	1.14226	0.253347	0.509629	Ns	KRT86
ENSG00000286699	63.5657	0.416254	0.358155	1.16222	0.245148	0.500681	Ns	NA
ENSG00000136878	1163.38	0.416178	0.14509	2.86842	0.00412534	0.0445891	Ns	USP20
ENSG00000255152	35.1059	0.41611	0.447921	0.928981	0.352899	0.605483	Ns	MSH5-SAPCD1
ENSG00000185596	306.537	0.41571	0.229019	1.81518	0.0694965	0.250754	Ns	WASH3P
ENSG00000164331	1715.8	0.415343	0.225981	1.83796	0.0660688	0.243349	Ns	ANKRA2
ENSG00000114405	574.598	0.415223	0.223966	1.85395	0.0637462	0.237675	Ns	C3orf14
ENSG00000168005	2812.35	0.414986	0.150609	2.75539	0.00586215	0.0561643	Ns	SPINDOC
ENSG00000237931	69.1827	0.414955	0.371084	1.11822	0.263472	0.51996	Ns	CLIC4P3
ENSG00000058600	1482.74	0.414905	0.163764	2.53356	0.0112911	0.0833003	Ns	POLR3E
ENSG00000168280	780.524	0.414788	0.177681	2.33445	0.0195723	0.116276	Ns	KIF5C
ENSG00000227992	45.7347	0.414718	0.455456	0.910554	0.36253	0.615438	Ns	NA
ENSG00000204253	392.877	0.414563	0.217137	1.90923	0.0562329	0.221192	Ns	HNRNPCP2
ENSG00000279672	132.536	0.414532	0.280021	1.48036	0.138777	0.367976	Ns	NA
ENSG00000153487	504.972	0.414139	0.172653	2.39867	0.0164545	0.104444	Ns	ING1
ENSG00000078053	233.036	0.413639	0.199811	2.07015	0.0384387	0.175191	Ns	AMPH
ENSG00000147687	1062.97	0.413575	0.22877	1.80782	0.0706348	0.251859	Ns	TATDN1
ENSG00000240731	39.3827	0.413183	0.467875	0.883107	0.377179	0.628325	Ns	NA
ENSG00000248334	84.6706	0.412846	0.344234	1.19932	0.230405	0.484556	Ns	WHAMMP2
ENSG00000148384	878.473	0.412256	0.163432	2.52249	0.0116527	0.0846038	Ns	INPP5E
ENSG00000146540	1511.96	0.412029	0.176364	2.33624	0.0194787	0.115971	Ns	C7orf50
ENSG00000089041	42.6747	0.411686	0.464409	0.886473	0.375363	0.626731	Ns	P2RX7
ENSG00000198169	796.434	0.411457	0.16163	2.54567	0.0109067	0.0816923	Ns	ZNF251
ENSG00000135250	3003.8	0.41079	0.158515	2.59149	0.00955613	0.0755038	Ns	SRPK2
ENSG00000116711	84.8031	0.410428	0.38054	1.07854	0.280793	0.539155	Ns	PLA2G4A
ENSG00000092096	755.087	0.410294	0.225804	1.81703	0.0692119	0.250293	Ns	SLC22A17
ENSG00000163536	29.2307	0.409861	0.494736	0.828444	0.407419	NA	Ns	SERPINI1
ENSG00000181264	1303.71	0.409727	0.210811	1.94357	0.0519468	0.210929	Ns	TLCD5
ENSG00000246451	98.3234	0.409235	0.309756	1.32115	0.186451	0.431816	Ns	NA
ENSG00000081692	187.395	0.408343	0.256982	1.58899	0.112062	0.332007	Ns	JMJD4
ENSG00000277566	21.0426	0.408082	0.749392	0.544551	0.586062	NA	Ns	NA
ENSG00000162998	84.844	0.408058	0.301357	1.35407	0.175714	0.417283	Ns	FRZB
ENSG00000131381	1511.13	0.408034	0.180817	2.25661	0.0240323	0.13123	Ns	RBSN
ENSG00000204860	369.801	0.407992	0.225485	1.80939	0.0703897	0.251687	Ns	FAM201A
ENSG00000135049	1430.1	0.40796	0.260325	1.56712	0.117086	0.338604	Ns	AGTPBP1
ENSG00000185238	1603.9	0.407632	0.203488	2.00322	0.0451532	0.193541	Ns	PRMT3
ENSG00000144681	496.076	0.407577	0.25383	1.60571	0.108338	0.325252	Ns	STAC
ENSG00000228594	203.544	0.407561	0.232932	1.7497	0.0801702	0.271619	Ns	FNDC10
ENSG00000144468	1089.38	0.407273	0.190861	2.13388	0.0328528	0.158794	Ns	RHBDD1
ENSG00000187010	45.8279	0.407041	0.41817	0.973387	0.330361	0.584548	Ns	RHD
ENSG00000245060	27.2173	0.406874	0.487577	0.83448	0.40401	NA	Ns	LINC00847
ENSG00000198932	58.788	0.406432	0.361277	1.12499	0.260595	0.518018	Ns	GPRASP1
ENSG00000134419	2411.43	0.406417	0.151577	2.68126	0.00733461	0.0639034	Ns	RPS15A
ENSG00000150401	536.653	0.406306	0.185428	2.19118	0.0284388	0.146172	Ns	DCUN1D2
ENSG00000271646	60.3449	0.405877	0.389757	1.04136	0.29771	0.554714	Ns	IRF2-DT
ENSG00000162959	127.016	0.405736	0.266677	1.52145	0.128147	0.35588	Ns	MEMO1
ENSG00000250337	351.194	0.405674	0.277648	1.46111	0.143985	0.375046	Ns	PURPL
ENSG00000138138	3639.28	0.405638	0.18062	2.2458	0.0247166	0.134072	Ns	ATAD1
ENSG00000215302	282.387	0.405278	0.242065	1.67426	0.0940804	0.298153	Ns	NA
ENSG00000132563	867.367	0.405258	0.163824	2.47374	0.0133708	0.0924904	Ns	REEP2
ENSG00000174516	872.463	0.405212	0.164024	2.47044	0.0134947	0.0930587	Ns	PELI3
ENSG00000221968	3340.49	0.404912	0.131602	3.0768	0.00209236	0.0291307	Ns	FADS3
ENSG00000254473	47.839	0.404163	0.379942	1.06375	0.287442	0.545214	Ns	NA
ENSG00000159069	2705.8	0.403981	0.163847	2.4656	0.0136782	0.0935505	Ns	FBXW5
ENSG00000135643	42.5312	0.403884	0.449024	0.89947	0.368402	0.621066	Ns	KCNMB4
ENSG00000007545	458.286	0.403418	0.184337	2.18847	0.0286351	0.146701	Ns	CRAMP1
ENSG00000178498	1005.27	0.403401	0.16044	2.51435	0.0119253	0.0861376	Ns	DTX3
ENSG00000168061	1040.38	0.403352	0.171355	2.35389	0.0185781	0.112312	Ns	SAC3D1
ENSG00000259838	87.2255	0.40313	0.376081	1.07192	0.283754	0.542001	Ns	ELOCP2
ENSG00000168936	1304.75	0.403017	0.168075	2.39785	0.0164918	0.10462	Ns	TMEM129
ENSG00000154114	718.166	0.40301	0.221397	1.82031	0.0687121	0.249244	Ns	TBCEL
ENSG00000106415	195.854	0.40299	0.268687	1.49985	0.133654	0.362114	Ns	GLCCI1
ENSG00000178685	1754.6	0.402945	0.162066	2.48629	0.0129082	0.09048	Ns	PARP10
ENSG00000164050	517.027	0.402859	0.158789	2.53708	0.0111782	0.0828746	Ns	PLXNB1
ENSG00000164236	822.041	0.40285	0.155977	2.58275	0.00980163	0.0766138	Ns	ANKRD33B
ENSG00000162576	1998.06	0.402825	0.19087	2.11047	0.0348181	0.16461	Ns	MXRA8
ENSG00000197568	287.687	0.402678	0.239333	1.6825	0.0924716	0.295245	Ns	HHLA3
ENSG00000185760	280.319	0.402414	0.248883	1.61688	0.105904	0.321228	Ns	KCNQ5
ENSG00000176946	3177.9	0.40231	0.14988	2.68422	0.00726989	0.0635927	Ns	THAP4
ENSG00000185090	436.025	0.402063	0.180141	2.23194	0.0256192	0.137225	Ns	MANEAL
ENSG00000110697	2761.46	0.401973	0.132312	3.03807	0.00238099	0.0313507	Ns	PITPNM1
ENSG00000123989	4039.41	0.40185	0.119374	3.36632	0.000761778	0.0154947	Ns	CHPF
ENSG00000204525	15201.6	0.40175	0.133036	3.01987	0.00252886	0.0324805	Ns	HLA-C
ENSG00000228192	37.8432	0.40157	0.458755	0.875347	0.381385	0.632732	Ns	NA
ENSG00000133069	545.407	0.401505	0.19473	2.06186	0.0392212	0.176989	Ns	TMCC2
ENSG00000182492	2607.11	0.401195	0.151548	2.64731	0.00811351	0.0685078	Ns	BGN
ENSG00000099219	242.002	0.401121	0.218873	1.83267	0.0668518	0.24516	Ns	ERMP1
ENSG00000164136	435.012	0.401068	0.204856	1.9578	0.0502534	0.206505	Ns	IL15
ENSG00000121440	233.775	0.400935	0.235033	1.70587	0.0880331	0.287566	Ns	PDZRN3
ENSG00000230202	1510.67	0.400751	0.209345	1.9143	0.0555814	0.219515	Ns	NA
ENSG00000179476	203.738	0.400589	0.271778	1.47396	0.140493	0.37054	Ns	C14orf28
ENSG00000145349	3439	0.40049	0.165781	2.41577	0.0157019	0.101672	Ns	CAMK2D
ENSG00000287134	86.0793	0.40047	0.403537	0.992398	0.321003	0.576332	Ns	NA
ENSG00000230415	29.0773	0.400235	0.499481	0.8013	0.422958	NA	Ns	LINC01786
ENSG00000211450	367.224	0.399781	0.180858	2.21046	0.0270729	0.141955	Ns	SELENOH
ENSG00000244405	2774.04	0.398452	0.1467	2.7161	0.00660551	0.0602347	Ns	ETV5
ENSG00000188566	1443.79	0.398166	0.159104	2.50254	0.0123305	0.0880616	Ns	NDOR1
ENSG00000118655	1484.17	0.398053	0.140787	2.82735	0.00469344	0.0485906	Ns	DCLRE1B
ENSG00000155816	1729.37	0.398045	0.15734	2.52985	0.0114112	0.0837507	Ns	FMN2
ENSG00000074590	863.475	0.397991	0.2179	1.82648	0.0677777	0.246852	Ns	NUAK1
ENSG00000249669	50.1801	0.397743	0.404107	0.984252	0.324992	0.579404	Ns	CARMN
ENSG00000250539	27.3358	0.397185	0.566212	0.701477	0.483005	NA	Ns	KRT8P33
ENSG00000110203	118.095	0.397122	0.265983	1.49304	0.135428	0.364572	Ns	FOLR3
ENSG00000197070	717.676	0.397072	0.15023	2.6431	0.00821516	0.0689406	Ns	ARRDC1
ENSG00000142102	925.901	0.396971	0.186194	2.13203	0.0330044	0.15926	Ns	PGGHG
ENSG00000157343	32.4453	0.396905	0.501625	0.791237	0.428806	NA	Ns	ARMC12
ENSG00000165028	76.5964	0.396853	0.379349	1.04614	0.295495	0.552286	Ns	NIPSNAP3B
ENSG00000165752	788.333	0.39675	0.165022	2.40422	0.0162068	0.103472	Ns	STK32C
ENSG00000122971	418.626	0.396166	0.184139	2.15145	0.0314405	0.155126	Ns	ACADS
ENSG00000151240	661.986	0.396143	0.199328	1.98739	0.0468792	0.198145	Ns	DIP2C
ENSG00000169991	934.845	0.396057	0.153032	2.58806	0.0096518	0.0759638	Ns	IFFO2
ENSG00000159339	175.972	0.39577	0.243483	1.62545	0.104066	0.317458	Ns	PADI4
ENSG00000159761	25.1998	0.39532	0.539908	0.732198	0.464048	NA	Ns	C16orf86
ENSG00000169621	101.397	0.394814	0.37102	1.06413	0.28727	0.545214	Ns	APLF
ENSG00000116514	1612.92	0.394761	0.148298	2.66194	0.00776923	0.066369	Ns	RNF19B
ENSG00000169403	158.025	0.394575	0.24319	1.6225	0.104697	0.318602	Ns	PTAFR
ENSG00000135605	596.153	0.394531	0.190853	2.0672	0.0387151	0.175784	Ns	TEC
ENSG00000173546	2185.24	0.394445	0.155348	2.5391	0.0111137	0.0826202	Ns	CSPG4
ENSG00000168286	928.043	0.394115	0.196214	2.0086	0.0445796	0.192232	Ns	THAP11
ENSG00000154814	753.089	0.394013	0.169293	2.32739	0.0199443	0.117465	Ns	OXNAD1
ENSG00000184939	1552.28	0.393945	0.18989	2.0746	0.0380241	0.174155	Ns	ZFP90
ENSG00000165030	1252.46	0.393546	0.231934	1.6968	0.0897346	0.290946	Ns	NFIL3
ENSG00000037280	1601.95	0.393502	0.153925	2.55645	0.0105745	0.0801504	Ns	FLT4
ENSG00000143314	1061.34	0.393463	0.272454	1.44414	0.148699	0.381346	Ns	MRPL24
ENSG00000244879	917.149	0.393175	0.232555	1.69068	0.0908979	0.292962	Ns	GABPB1-AS1
ENSG00000151718	3564.48	0.393143	0.166711	2.35823	0.0183623	0.111632	Ns	WWC2
ENSG00000214274	77.6272	0.392418	0.336806	1.16511	0.243973	0.499074	Ns	ANG
ENSG00000132394	738.412	0.392397	0.187047	2.09785	0.0359184	0.168188	Ns	EEFSEC
ENSG00000103148	1618.66	0.392346	0.202952	1.93319	0.0532125	0.214398	Ns	NPRL3
ENSG00000224531	3070.95	0.392303	0.18024	2.17657	0.029513	0.149657	Ns	SMIM13
ENSG00000114631	281.222	0.392225	0.248154	1.58057	0.113975	0.334647	Ns	PODXL2
ENSG00000095539	207.195	0.391929	0.246888	1.58748	0.112404	0.332413	Ns	SEMA4G
ENSG00000091428	35.2483	0.391692	0.446908	0.876448	0.380787	0.632014	Ns	RAPGEF4
ENSG00000168887	1098	0.391558	0.168639	2.32187	0.0202397	0.11844	Ns	C2orf68
ENSG00000248508	180.348	0.39143	0.256846	1.52398	0.127513	0.355237	Ns	SRP14-AS1
ENSG00000164011	321.993	0.391386	0.188545	2.07582	0.0379108	0.173872	Ns	ZNF691
ENSG00000178381	534.006	0.391317	0.228883	1.70968	0.0873249	0.285981	Ns	ZFAND2A
ENSG00000232024	765.752	0.391313	0.220963	1.77094	0.0765699	0.264974	Ns	LSM12P1
ENSG00000119431	429.798	0.391082	0.166733	2.34555	0.0189988	0.11392	Ns	HDHD3
ENSG00000175591	142.761	0.390973	0.315547	1.23903	0.215333	0.467847	Ns	P2RY2
ENSG00000243477	285.795	0.390508	0.237116	1.64691	0.0995766	0.308284	Ns	NAA80
ENSG00000114737	66.434	0.390113	0.34204	1.14055	0.254058	0.510401	Ns	CISH
ENSG00000256053	350.299	0.389879	0.220218	1.77042	0.0766577	0.264974	Ns	COA8
ENSG00000215784	314.79	0.389614	0.19663	1.98146	0.0475402	0.199789	Ns	FAM72D
ENSG00000138380	181.414	0.389536	0.281695	1.38283	0.166717	0.406413	Ns	CARF
ENSG00000172663	645.472	0.389059	0.170021	2.2883	0.0221202	0.124838	Ns	TMEM134
ENSG00000148985	1009.62	0.388917	0.159766	2.43429	0.014921	0.0986592	Ns	PGAP2
ENSG00000120256	91.5542	0.388773	0.33952	1.14507	0.252182	0.507845	Ns	LRP11
ENSG00000165175	2064.86	0.388642	0.159354	2.43887	0.0147334	0.097892	Ns	MID1IP1
ENSG00000113389	795.985	0.388472	0.184895	2.10105	0.035637	0.167228	Ns	NPR3
ENSG00000137992	1423.38	0.388442	0.175277	2.21617	0.0266801	0.140568	Ns	DBT
ENSG00000180938	61.8856	0.388079	0.344738	1.12572	0.260282	0.517747	Ns	ZNF572
ENSG00000130150	2015.39	0.387989	0.220655	1.75835	0.0786874	0.26917	Ns	MOSPD2
ENSG00000120685	1391.83	0.387905	0.206642	1.87718	0.0604931	0.230493	Ns	PROSER1
ENSG00000169919	2941.8	0.38782	0.152233	2.54755	0.0108483	0.0814232	Ns	GUSB
ENSG00000163870	1846.67	0.387731	0.142365	2.7235	0.00645949	0.0594525	Ns	TPRA1
ENSG00000273033	145.35	0.387645	0.300206	1.29127	0.196611	0.444804	Ns	LINC02035
ENSG00000228043	30.594	0.387273	0.601866	0.643454	0.51993	NA	Ns	NA
ENSG00000164877	361.208	0.387205	0.19475	1.98821	0.0467881	0.197914	Ns	MICALL2
ENSG00000100575	1187.29	0.386971	0.174092	2.22279	0.0262297	0.138999	Ns	TIMM9
ENSG00000173511	1608.29	0.386731	0.161728	2.39124	0.0167918	0.105605	Ns	VEGFB
ENSG00000132182	1699.03	0.386638	0.158781	2.43504	0.0148901	0.0986334	Ns	NUP210
ENSG00000273723	25.2736	0.386552	0.57611	0.670969	0.50224	NA	Ns	SUGT1-DT
ENSG00000126602	3838.21	0.386101	0.124234	3.10785	0.00188453	0.0272064	Ns	TRAP1
ENSG00000197860	1685.08	0.385874	0.198946	1.93959	0.05243	0.212025	Ns	SGTB
ENSG00000103199	544.143	0.385401	0.162699	2.36879	0.0178464	0.10953	Ns	ZNF500
ENSG00000236924	23.6232	0.385393	0.5355	0.719689	0.471716	NA	Ns	NA
ENSG00000171045	292.912	0.385277	0.204472	1.88425	0.0595315	0.229054	Ns	TSNARE1
ENSG00000198520	43.4463	0.385265	0.445295	0.86519	0.386934	0.637229	Ns	ARMH1
ENSG00000165802	4054.27	0.385029	0.129963	2.9626	0.00305055	0.0365231	Ns	NSMF
ENSG00000156171	1764.05	0.384924	0.176404	2.18206	0.0291052	0.148415	Ns	DRAM2
ENSG00000177169	1311.58	0.384668	0.157088	2.44874	0.0143357	0.0967365	Ns	ULK1
ENSG00000164796	51.2165	0.38447	0.380231	1.01115	0.311945	0.568652	Ns	CSMD3
ENSG00000168490	96.7335	0.384451	0.367019	1.0475	0.294871	0.551396	Ns	PHYHIP
ENSG00000147324	1736.05	0.384005	0.164137	2.33954	0.0193074	0.115194	Ns	MFHAS1
ENSG00000245958	441.835	0.383216	0.218069	1.75731	0.0788648	0.269525	Ns	SEPTIN7P14
ENSG00000261461	41.631	0.382852	0.454311	0.84271	0.399391	0.648159	Ns	UBE2MP1
ENSG00000167779	2618.57	0.382751	0.227258	1.68422	0.09214	0.295109	Ns	IGFBP6
ENSG00000176399	142.861	0.382687	0.274292	1.39518	0.162962	0.4011	Ns	DMRTA1
ENSG00000164916	2412.88	0.382632	0.143645	2.66374	0.00772772	0.0661306	Ns	FOXK1
ENSG00000151611	122.387	0.382423	0.281292	1.35952	0.173981	0.415633	Ns	MMAA
ENSG00000177125	622.552	0.382291	0.19191	1.99203	0.0463673	0.196589	Ns	ZBTB34
ENSG00000230615	56.5573	0.382132	0.405645	0.942036	0.346174	0.599984	Ns	NA
ENSG00000206337	283.223	0.382105	0.185313	2.06194	0.0392132	0.176989	Ns	HCP5
ENSG00000122642	1154.77	0.381918	0.192522	1.98376	0.0472825	0.199005	Ns	FKBP9
ENSG00000157259	2783.9	0.381798	0.190715	2.00193	0.0452924	0.194062	Ns	GATAD1
ENSG00000149564	68.8173	0.381344	0.346409	1.10085	0.270962	0.528545	Ns	ESAM
ENSG00000231113	53.8273	0.381341	0.387791	0.983367	0.325427	0.579842	Ns	NA
ENSG00000007968	411.753	0.380955	0.228449	1.66757	0.0954011	0.30056	Ns	E2F2
ENSG00000270728	28.2685	0.38076	0.539643	0.705579	0.48045	NA	Ns	NA
ENSG00000162836	643.013	0.3806	0.17221	2.21009	0.027099	0.14197	Ns	ACP6
ENSG00000110237	2540.99	0.380309	0.139139	2.7333	0.00627031	0.0585961	Ns	ARHGEF17
ENSG00000166813	1078.04	0.380275	0.172088	2.20977	0.0271213	0.142004	Ns	KIF7
ENSG00000174233	1846.01	0.380076	0.136617	2.78206	0.0054015	0.0529173	Ns	ADCY6
ENSG00000008256	1837.91	0.38003	0.133066	2.85594	0.00429091	0.0457656	Ns	CYTH3
ENSG00000203739	73.12	0.379967	0.332506	1.14274	0.253148	0.509414	Ns	PRDX6-AS1
ENSG00000249859	1032.09	0.379781	0.170378	2.22905	0.0258104	0.137912	Ns	PVT1
ENSG00000171084	118.376	0.379755	0.282721	1.34321	0.179203	0.420729	Ns	FAM86JP
ENSG00000181467	1607.22	0.379617	0.143251	2.65	0.00804907	0.0680162	Ns	RAP2B
ENSG00000187837	1305.9	0.379387	0.188132	2.01659	0.0437378	0.189779	Ns	H1-2
ENSG00000251414	25.2509	0.379178	0.581355	0.652231	0.514252	NA	Ns	NA
ENSG00000170561	430.17	0.379126	0.21288	1.78094	0.0749224	0.262444	Ns	IRX2
ENSG00000169131	848.218	0.378829	0.250849	1.51019	0.130996	0.359108	Ns	ZNF354A
ENSG00000234129	81.7094	0.378798	0.323111	1.17235	0.241058	0.496405	Ns	NA
ENSG00000172086	451.632	0.378694	0.263435	1.43753	0.150569	0.383984	Ns	KRCC1
ENSG00000104231	3022.59	0.378534	0.184931	2.04689	0.0406686	0.18096	Ns	ZFAND1
ENSG00000272335	102.184	0.37842	0.317178	1.19308	0.232836	0.487315	Ns	NA
ENSG00000112078	9838.34	0.37838	0.153521	2.46468	0.0137134	0.0937327	Ns	KCTD20
ENSG00000158716	156.037	0.378368	0.30385	1.24525	0.213041	0.465045	Ns	DUSP23
ENSG00000175701	657.527	0.378144	0.194649	1.94269	0.0520532	0.211169	Ns	MTLN
ENSG00000273151	32.0443	0.378013	0.538013	0.70261	0.482299	NA	Ns	NA
ENSG00000176340	1731.44	0.377683	0.223804	1.68756	0.0914955	0.293876	Ns	COX8A
ENSG00000020577	2247.37	0.377564	0.124404	3.03499	0.0024054	0.031486	Ns	SAMD4A
ENSG00000005339	2396.06	0.376995	0.174942	2.15498	0.0311638	0.15445	Ns	CREBBP
ENSG00000268575	58.3544	0.376786	0.353333	1.06638	0.286253	0.544777	Ns	NA
ENSG00000173153	1118.34	0.376255	0.15601	2.41174	0.0158767	0.10226	Ns	ESRRA
ENSG00000127586	2380.6	0.376233	0.136458	2.75714	0.00583091	0.0560417	Ns	CHTF18
ENSG00000033030	1572.16	0.376186	0.245301	1.53357	0.125136	0.351064	Ns	ZCCHC8
ENSG00000213672	1835.14	0.376022	0.125186	3.0037	0.00266722	0.0337817	Ns	NCKIPSD
ENSG00000247708	111.549	0.375813	0.355841	1.05613	0.29091	0.54826	Ns	STX18-AS1
ENSG00000196220	133.808	0.37572	0.27588	1.3619	0.17323	0.414412	Ns	SRGAP3
ENSG00000279457	277.754	0.375624	0.200462	1.8738	0.0609586	0.231461	Ns	WASH9P
ENSG00000167799	183.084	0.375594	0.245448	1.53024	0.125958	0.352521	Ns	NUDT8
ENSG00000076555	457.038	0.375466	0.17182	2.18523	0.0288721	0.147612	Ns	ACACB
ENSG00000059588	1516.16	0.375153	0.172691	2.1724	0.0298256	0.150432	Ns	TARBP1
ENSG00000151065	749.947	0.374917	0.196152	1.91136	0.0559583	0.220747	Ns	DCP1B
ENSG00000137876	5330.45	0.374742	0.225858	1.65919	0.0970778	0.304129	Ns	RSL24D1
ENSG00000131375	1899.53	0.374437	0.179133	2.09028	0.036593	0.170254	Ns	CAPN7
ENSG00000161904	3543.53	0.374265	0.147383	2.53941	0.0111041	0.0826191	Ns	LEMD2
ENSG00000070814	8638.04	0.373864	0.142849	2.6172	0.0088655	0.0717038	Ns	TCOF1
ENSG00000052841	3581.3	0.373772	0.150372	2.48565	0.0129316	0.09048	Ns	TTC17
ENSG00000166037	2778.82	0.373767	0.203448	1.83716	0.0661858	0.243452	Ns	CEP57
ENSG00000198246	86.0091	0.373607	0.351131	1.06401	0.287325	0.545214	Ns	SLC29A3
ENSG00000112149	1134	0.373476	0.195302	1.9123	0.0558378	0.22043	Ns	CD83
ENSG00000115275	2758.18	0.373262	0.210413	1.77395	0.0760714	0.264186	Ns	MOGS
ENSG00000166439	2087.44	0.373134	0.162467	2.29667	0.0216374	0.123451	Ns	RNF169
ENSG00000196678	531.131	0.372896	0.218025	1.71034	0.0872039	0.285796	Ns	ERI2
ENSG00000136531	210.966	0.372844	0.247167	1.50847	0.131435	0.359449	Ns	SCN2A
ENSG00000167110	3867.77	0.372776	0.164986	2.25944	0.0238563	0.130637	Ns	GOLGA2
ENSG00000109674	2101.76	0.372605	0.202918	1.83623	0.066323	0.243712	Ns	NEIL3
ENSG00000142677	86.7506	0.37255	0.332422	1.12071	0.26241	0.519475	Ns	IL22RA1
ENSG00000133639	2042.09	0.372359	0.20116	1.85106	0.0641613	0.238815	Ns	BTG1
ENSG00000153443	770.399	0.372194	0.169882	2.1909	0.0284592	0.146172	Ns	UBALD1
ENSG00000184678	561.189	0.372112	0.322993	1.15207	0.249291	0.504624	Ns	H2BC21
ENSG00000187764	618.34	0.372049	0.196372	1.89461	0.0581435	0.226088	Ns	SEMA4D
ENSG00000155893	795.673	0.371989	0.192633	1.93108	0.053473	0.21516	Ns	PXYLP1
ENSG00000138650	227.509	0.371839	0.225737	1.64723	0.0995113	0.308284	Ns	PCDH10
ENSG00000137496	244.62	0.371427	0.20718	1.79278	0.0730087	0.257804	Ns	IL18BP
ENSG00000120915	118.075	0.370795	0.30111	1.23143	0.218164	0.470231	Ns	EPHX2
ENSG00000111653	981.079	0.370587	0.165452	2.23985	0.0251009	0.13551	Ns	ING4
ENSG00000185187	599.939	0.370569	0.232594	1.5932	0.111115	0.330146	Ns	SIGIRR
ENSG00000223653	40.5931	0.370288	0.500827	0.739352	0.459693	0.696831	Ns	NA
ENSG00000164989	179.988	0.370269	0.297372	1.24514	0.21308	0.465045	Ns	CCDC171
ENSG00000080546	440.126	0.370101	0.192876	1.91886	0.0550023	0.217761	Ns	SESN1
ENSG00000144339	107.71	0.369671	0.338038	1.09358	0.27414	0.531953	Ns	TMEFF2
ENSG00000137288	2518.12	0.369491	0.153181	2.41212	0.0158601	0.102213	Ns	UQCC2
ENSG00000137513	1421.75	0.369409	0.153882	2.40061	0.0163679	0.104197	Ns	NARS2
ENSG00000139263	841.059	0.369227	0.175594	2.10273	0.0354897	0.166823	Ns	LRIG3
ENSG00000099849	1335.96	0.369186	0.181708	2.03176	0.0421781	0.185289	Ns	RASSF7
ENSG00000278916	38.1314	0.369179	0.474442	0.778134	0.43649	0.680014	Ns	CEP83-DT
ENSG00000182253	759.936	0.369042	0.187767	1.96542	0.0493653	0.204313	Ns	SYNM
ENSG00000148291	456.606	0.368862	0.19741	1.8685	0.061692	0.233352	Ns	SURF2
ENSG00000247903	45.136	0.368843	0.403303	0.914555	0.360425	0.612921	Ns	NA
ENSG00000167702	949.679	0.36866	0.18554	1.98696	0.0469274	0.198273	Ns	KIFC2
ENSG00000168096	687.945	0.36833	0.175787	2.09531	0.0361431	0.168896	Ns	ANKS3
ENSG00000198814	1140.99	0.368307	0.212668	1.73184	0.0833019	0.277665	Ns	GK
ENSG00000110274	2178.8	0.368051	0.150546	2.44477	0.0144944	0.09707	Ns	CEP164
ENSG00000065621	208.546	0.36805	0.261595	1.40695	0.159443	0.396035	Ns	GSTO2
ENSG00000023892	67.9531	0.367712	0.332425	1.10615	0.268662	0.52541	Ns	DEF6
ENSG00000172183	871.181	0.367691	0.200276	1.83592	0.0663694	0.2438	Ns	ISG20
ENSG00000168763	1449.61	0.367648	0.160222	2.29462	0.0217552	0.1238	Ns	CNNM3
ENSG00000169220	632.411	0.367529	0.203157	1.80908	0.0704379	0.251687	Ns	RGS14
ENSG00000166578	116.179	0.367363	0.317133	1.15839	0.246705	0.501784	Ns	IQCD
ENSG00000138617	694.128	0.367281	0.197177	1.86269	0.0625059	0.235295	Ns	PARP16
ENSG00000119242	282.712	0.36701	0.222202	1.6517	0.0985958	0.306428	Ns	CCDC92
ENSG00000158163	408.21	0.366934	0.173778	2.11151	0.0347286	0.164375	Ns	DZIP1L
ENSG00000162437	989.352	0.366643	0.188398	1.94611	0.0516414	0.210001	Ns	RAVER2
ENSG00000170088	1700.48	0.366624	0.18526	1.97897	0.0478191	0.200569	Ns	TMEM192
ENSG00000166012	7912.56	0.366567	0.196273	1.86764	0.0618121	0.233406	Ns	TAF1D
ENSG00000196275	54.1229	0.366563	0.405154	0.90475	0.365598	0.618066	Ns	GTF2IRD2
ENSG00000240344	1281.23	0.366466	0.158699	2.30918	0.0209334	0.120692	Ns	PPIL3
ENSG00000198807	186.121	0.366422	0.253306	1.44656	0.148021	0.380803	Ns	PAX9
ENSG00000165804	1414.48	0.36626	0.169703	2.15824	0.030909	0.153814	Ns	ZNF219
ENSG00000113522	104.844	0.366238	0.37367	0.980112	0.327031	0.581524	Ns	RAD50
ENSG00000185986	83.141	0.366215	0.299696	1.22195	0.221725	0.473801	Ns	SDHAP3
[truncated: 9,387 more rows]
